# Supplementary material for: Arabidopsis MYB47 and MYB95 transcription factors regulate jasmonate-inducible ER-body formation
Source: Commun Biol. 2025 Sep 26;8:1377. doi: 10.1038/s42003-025-08863-6 (PMC12475115; doi:10.1038/s42003-025-08863-6)
Supplement: Supplementary file 4 — Supplementary Data 1 [file 42003_2025_8863_MOESM4_ESM.xlsx]

## Sheet: F1
Figure 1A. BGLU18 mRNA levels.																							Tukey HSD test on ∆∆Ct values.
genotype	WT		WT		myb47		myb47		myb95		myb95		myb47,95		myb47,95									A	B	C	D	E	F	G	H	letters
treatment	mock		JA		mock		JA		mock		JA		mock		JA								A	a								a
	∆∆Ct*	RQ**	∆∆Ct*	RQ**	∆∆Ct*	RQ**	∆∆Ct*	RQ**	∆∆Ct*	RQ**	∆∆Ct*	RQ**	∆∆Ct*	RQ**	∆∆Ct*	RQ**							B	a	a							a
rep 1	-0.430552	1.34775	-7.28535	155.994	0.70936	0.611591	-7.8114	224.629	1.18953	0.438446	-3.82551	14.1773	1.4704	0.360882	-1.30091	2.46384							C	x	x	b						b
rep 2	1.85068	0.277262	-7.67478	204.334	0.783522	0.580947	-7.66207	202.541	2.68085	0.15595	-3.77579	13.697	1.21104	0.431958	0.0136462	0.990586							D	x	x	x	c					c
rep 3	-0.415283	1.33356	-7.41315	170.443	0.452726	0.730661	-7.73556	213.126	4.46661	0.0452289	-4.25247	19.0599	1.90172	0.267625	-0.371465	1.29367							E	x	x	x	c	c				c
rep 4	0.437546	0.73839	-6.24264	75.722	-0.0986334	1.07076	-5.7141	52.4948	0.12445	0.917354	-4.55482	23.5038	4.15177	0.0562589	0.2684	0.83024							F	x	x	x	c	c	c			c
rep 5	-0.298796	1.23012	-5.81231	56.1928	-0.636884	1.55497	-6.35402	81.7996	-0.811601	1.75516	-3.8618	14.5385	4.38597	0.047829	0.432342	0.741058							G	x	x	x	c	c	c	d		cd
rep 6	-1.14359	2.2093	-5.13376	35.1087	-0.665331	1.58593	-4.71044	26.1809	0.914103	0.530674	-3.82309	14.1535	6.02508	0.0153557	-0.0853624	1.06095							H	x	x	x	x	x	x	d	d	d
avarage	5.92119e-16	1.1894	-6.59367	116.299	0.0907933	1.02248	-6.6646	133.462	1.42732	0.640469	-4.01558	16.5217	3.191	0.196651	-0.173891	1.23006								6	6	5	1	1	1	0	0
se	0.423138	0.266028	0.415687	28.3482	0.266497	0.187287	0.525221	36.5895	0.77112	0.255678	0.129257	1.61461	0.794272	0.0735083	0.252676	0.25892								x, p<0.05
rank	E		B		F		A		G		C		H		D
* Cycle time (Ct) values ​​were calibrated with amplification rates and normalized with the Ct values ​​of UBC10 in qRT-PCR analysis. ** Relative quantification.
Figure 1B. TSA1 mRNA levels.																							Tukey HSD test on ∆∆Ct values.
genotype	WT		WT		myb47		myb47		myb95		myb95		myb47,95		myb47,95									A	B	C	D	E	F	G	H	letters
treatment	mock		JA		mock		JA		mock		JA		mock		JA								A	a								a
	∆∆Ct*	RQ**	∆∆Ct*	RQ**	∆∆Ct*	RQ**	∆∆Ct*	RQ**	∆∆Ct*	RQ**	∆∆Ct*	RQ**	∆∆Ct*	RQ**	∆∆Ct*	RQ**							B	a	a							a
rep 1	-1.51316	2.85435	-5.78214	55.0297	1.71222	0.305189	-6.30727	79.1911	1.36778	0.387486	-3.55889	11.7851	0.346298	0.7866	-1.39072	2.6221							C	a	a	a						a
rep 2	1.45119	0.365719	-6.44306	87.0071	1.91892	0.264452	-5.95329	61.9611	1.96269	0.256549	-3.46583	11.0489	0.915925	0.530004	-0.887088	1.84944							D	x	x	x	b					b
rep 3	-1.50113	2.83065	-5.7513	53.866	1.78202	0.290776	-5.96104	62.295	2.09742	0.233675	-4.44702	21.8115	0.744674	0.596803	-1.35895	2.56498							E	x	x	x	b	c				bc
rep 4	1.3588	0.389906	-5.10573	34.4332	1.21759	0.43	-5.05257	33.1876	1.64435	0.31989	-3.86717	14.5927	2.54196	0.171709	-1.53855	2.90502							F	x	x	x	x	c	d			cd
rep 5	0.924441	0.526885	-4.79955	27.8489	1.03259	0.488833	-5.11949	34.7631	0.486446	0.713781	-3.93155	15.2586	3.386	0.0956563	-1.28531	2.43734							G	x	x	x	x	c	d	d		cd
rep 6	-0.720144	1.64735	-3.73169	13.2847	-0.868956	1.82634	-4.45641	21.9539	1.66435	0.315487	-4.13631	17.5854	3.63037	0.0807516	-1.48345	2.79616							H	x	x	x	x	x	d	d	d	d
avarage	2.96059e-16	1.43581	-5.26891	45.2449	1.1324	0.600932	-5.47501	48.892	1.53718	0.371145	-3.90113	15.347	1.92754	0.37692	-1.32401	2.52917								5	5	5	3	1	0	0	0
se	0.573543	0.485377	0.38664	10.5753	0.424243	0.247675	0.288677	9.01922	0.234899	0.0719773	0.148547	1.618	0.586717	0.122278	0.0947834	0.151979								x, p<0.05
rank	E		B		F		A		G		C		H		D
* Cycle time (Ct) values ​​were calibrated with amplification rates and normalized with the Ct values ​​of UBC10 in qRT-PCR analysis. ** Relative quantification.

## Sheet: F2
Figure 2B. Number of ER bodies per image (0.32 mm2 area).
genotype	WT	WT	myb47	myb47	myb95	myb95	myb47,95	myb47,95			Tukey HSD test.
treatment	mock	JA	mock	JA	mock	JA	mock	JA				A	B	C	D	E	F	G	H	letters
rep 1	1	364	0	315	0	322	0	48			A	a								a
rep 2	1	756	2	1096	0	48	0	92			B	a	a							a
rep 3	0	483	19	386	0	127	1	29			C	x	x	b						b
rep 4	1	389	0	353	1	87	0	59			D	x	x	b	c					bc
rep 5	2	298	0	595	0	278	2	126			E	x	x	x	c	c				c
rep 6	1	589	0	65	2	199	0	186			F	x	x	x	c	c	c			c
rep 7	3	296	0	173	0	190	1	141			G	x	x	x	c	c	c	c		c
rep 8	0	421	0	213	1	247	0	166			H	x	x	x	c	c	c	c	c	c
rep 9	0	286	5	271	1	278	1	82				6	6	4	0	0	0	0	0
rep 10	0	111	0		7	208	1	115				x, p<0.05
avarage	1	431.333	2.88889	385.222	0.555556	197.333	0.555556	103.222
se	0.333333	52.2526	2.09128	101.753	0.242161	31.2916	0.242161	18.1925
rank	F	A	E	B	G	C	H	D

## Sheet: F3
Figure 3D. Activation of the TSA1 promoter by MYB47 and MYB95 in planta.
GUS activity														Tukey HSD test on Prom35S:GFP-MYB47 data.
effector	Prom35S:GFP-MYB47				Prom35S:GFP-MYB95				Prom35S:GFP						A	B	C	D	letters
reporter	PromTSA1:GUS	m1-PromTSA1:GUS	m2-PromTSA1:GUS	m1/m2-PromTSA1:GUS	PromTSA1:GUS	m1-PromTSA1:GUS	m2-PromTSA1:GUS	m1/m2-PromTSA1:GUS	PromTSA1:GUS	m1-PromTSA1:GUS	m2-PromTSA1:GUS	m1/m2-PromTSA1:GUS		A	a				a
rep1	0.544942	0.14326	0.0501333	0.0194385	0.543567	0.0969968	0.0594196	0.0146905	0.0632033	0.0294631	0.0362703	0.0218365		B	x	b			a
rep2	0.532207	0.136914	0.0676062	0.00779298	0.552759	0.166881	0.0126759	0.0133075	0.059669	0.0325059	0.0345405	0.0251311		C	x	b	c		bc
rep3	0.583154	0.136975	0.0650615	0.00860381	0.417763	0.174317	0.0257965	0.0156544	0.0525482	0.0343539	0.0288348	0.0229508		D	x	x	c	c	c
rep4	0.454006	0.0923863	0.052759	0.0157951	0.474514	0.111778	0.0500089	0.0073417	0.0565827	0.0375278	0.0512488	0.0172701			3	1	0	0
rep5	0.35907	0.120058	0.0476575	0.0113489	0.531991	0.128856	0.0434735	0.00903518	0.0495911	0.0383811	0.0368166	0.0210859			x, p<0.05
rep6	0.337656	0.120298	0.050846	0.0104495	0.478976	0.128675	0.0329114	0.0143286	0.0448064	0.042221	0.0364337	0.0194895
average	0.468506	0.124982	0.0556773	0.0122381	0.499928	0.134584	0.037381	0.012393	0.0544001	0.0357421	0.0373574	0.021294		Tukey HSD test on Prom35S:GFP-MYB95 data.
se	0.0417743	0.00759151	0.00345096	0.00183897	0.0212598	0.012413	0.00694455	0.00138189	0.00276053	0.00186149	0.00303242	0.00111436			A	B	C	D	letters
rank	A	B	C	D	A	B	C	D						A	a				a
														B	x	b			b
														C	x	x	c		c
														D	x	x	c	c	c
															3	2	0	0
															x, p<0.05

## Sheet: F4
Figure 4A. MYB47 and MYB95 mRNA levels.
mRNA	MYB47								MYB95																	Tukey HSD test on MYB47 ∆∆Ct values.
genotype	WT		WT		myc2,3,4		myc2,3,4		WT		WT		myc2,3,4		myc2,3,4												A	B	C	D	letters
treatment	mock		JA		mock		JA		mock		JA		mock		JA											A	a				a
	∆∆Ct*	RQ**	∆∆Ct*	RQ**	∆∆Ct*	RQ**	∆∆Ct*	RQ**	∆∆Ct*	RQ**	∆∆Ct*	RQ**	∆∆Ct*	RQ**	∆∆Ct*	RQ**										B	a	a			a
rep 1	4.05781	0.0600451	0.983748	0.505664	1.72428	0.302649	0.987494	0.504353	-0.147446	1.10761	-3.72021	13.1794	0.0385361	0.973642	0.404437	0.755531										C	a	a	a		a
rep 2	3.84421	0.0696269	1.59233	0.331635	1.84331	0.278682	2.75585	0.148049	0.0703936	0.952378	-3.18223	9.07707	-0.892402	1.85626	1.21041	0.432145										D	x	x	x	b	b
rep 3	5.23166	0.0266143	2.09416	0.234205	1.72979	0.301497	1.29636	0.407152	0.575841	0.670895	-2.39929	5.27544	-0.0362781	1.02546	1.03944	0.486518											1	1	1	0
rep4	3.4614	0.0907854	0.973709	0.509195	2.56162	0.169385	1.52725	0.346939	-0.498789	1.41303	-3.36416	10.2971	-0.125804	1.09112	0.379577	0.768663											x, p<0.05
avarage	4.14877	0.0617679	1.41099	0.395175	1.96475	0.263053	1.64174	0.351623	0	1.03598	-3.16647	9.45724	-0.253987	1.23662	0.758466	0.610714
se	0.381462	0.013362	0.269777	0.067797	0.200838	0.0317065	0.387479	0.0752077	0.224922	0.154804	0.279064	1.63787	0.21544	0.207941	0.214494	0.0881435										Tukey HSD test on MYB95 ∆∆Ct values.
rank	D		A		C		B		C		A		B		D												A	B	C	D	letters
* Cycle time (Ct) values ​​were calibrated with amplification rates and normalized with the Ct values ​​of UBC10 in qRT-PCR analysis. ** Relative quantification.																										A	a				a
																										B	x	b			b
																										C	x	b	c		bc
																										D	x	x	c	c	c
																											3	1	0	0
																											x, p<0.05
Figure 4B. MYC2, MYC3, and MYC4 mRNA levels.
mRNA	MYC2								MYC3								MYC4									Tukey HSD test on MYC2 ∆∆Ct values.
genotype	WT		WT		myb47,95		myb47,95		WT		WT		myb47,95		myb47,95		WT		WT		myb47,95		myb47,95				A	B	C	D	letters
treatment	mock		JA		mock		JA		mock		JA		mock		JA		mock		JA		mock		JA			A	a				a
	∆∆Ct*	RQ**	∆∆Ct*	RQ**	∆∆Ct*	RQ**	∆∆Ct*	RQ**	∆∆Ct*	RQ**	∆∆Ct*	RQ**	∆∆Ct*	RQ**	∆∆Ct*	RQ**	∆∆Ct*	RQ**	∆∆Ct*	RQ**	∆∆Ct*	RQ**	∆∆Ct*	RQ**		B	a	a			a
rep 1	-0.136231	1.09903	-0.525407	1.43934	0.335955	0.792259	-1.54135	2.91067	-3.21481	9.28444	-3.38145	10.4212	-3.15104	8.88295	-4.41389	21.3164	-2.44877	5.45952	-1.78323	3.44197	-2.17986	4.53111	-3.59824	12.111		C	x	x	b		b
rep 2	0.310209	0.806525	-1.16355	2.24008	0.321388	0.800299	-0.893145	1.85722	-3.6098	12.2084	-3.98284	15.8109	-2.54382	5.83132	-4.06205	16.7032	-2.51408	5.71235	-3.46292	11.0267	-1.11875	2.17159	-2.47707	5.56764		D	x	x	b	b	b
rep 3	-0.0150606	1.01049	-1.23765	2.35814	0.174197	0.886261	-1.38968	2.62021	-3.45708	10.9821	-3.87137	14.6352	-2.82587	7.09042	-4.21659	18.5917	-2.22273	4.66777	-2.38654	5.22901	-1.73919	3.33847	-2.91068	7.51974			2	2	0	0
rep4	-0.158917	1.11645	-1.2847	2.43632	0.105667	0.929375	-2.00045	4.00124	-3.16412	8.96388	-4.0649	16.7362	-2.683	6.42189	-4.08394	16.9586	-2.90624	7.4966	-2.94296	7.68987	-1.66165	3.16379	-3.46282	11.0259			x, p<0.05
avarage	0	1.00812	-1.05283	2.11847	0.234302	0.852049	-1.45616	2.84734	-3.36145	10.3597	-3.82514	14.4009	-2.80093	7.05664	-4.19412	18.3925	-2.52296	5.83406	-2.64391	6.84687	-1.67487	3.30124	-3.1122	9.05605
se	0.108117	0.0710904	0.177566	0.229942	0.05633	0.0334197	0.228202	0.444169	0.104587	0.758808	0.153121	1.39446	0.130131	0.660862	0.0808218	1.06062	0.142191	0.59717	0.361388	1.64297	0.217677	0.483819	0.258711	1.52047		Tukey HSD test on MYC3 ∆∆Ct values.
rank	C		B		D		A		C		B		D		A		C		B		D		A				A	B	C	D	letters
* Cycle time (Ct) values ​​were calibrated with amplification rates and normalized with the Ct values ​​of UBC10 in qRT-PCR analysis. ** Relative quantification.																										A	a				a
																										B	a	b			ab
																										C	x	b	b		b
																										D	x	x	x	c	c
																											2	1	1	0
																											x, p<0.05
																										Tukey HSD test on MYC4 ∆∆Ct values.
																											A	B	C	D	letters
																										A	a				a
																										B	a	b			ab
																										C	a	b	b		ab
																										D	x	b	b	b	b
																											1	0	0	0
																											x, p<0.05

## Sheet: F7,ST7
Figure 7, Supplemental Table 7. Levels of aliphatic and indolic glucosinolates in wild-type (WT), myc2,3,4, and myb47 myb95 leaves treated with or without JA for 2 d.
n-Hexyl glucosinolate
genotype	Wild type	Wild type	myb47,95	myb47,95	myc2,3,4	myc2,3,4		Tukey HSD test.
treatment	mock	JA	mock	JA	mock	mock			A	B	C	D	E	F	letters
rep1	29009	57201	46098	95548	1.15	18		A	a						a
rep2	39943	41313	45658	18576	41	45		B	a	a					a
rep3	44166	38392	12221	34739	35	22		C	a	a	a				a
rep4	15060	32540	18671	47986	28	22		D	a	a	a	a			a
rep5	43467	27004	24505	34457	50	1.15		E	x	x	x	x	b		b
rep6	38500	9157	26712	17056	34	1.15		F	x	x	x	x	b	b	b
average	35024.2	34267.8	28977.5	41393.7	31.525	18.2167			2	2	2	2	0	0
SE	4567.57	6529.1	5725.65	11806.1	6.79306	6.65473			x, p<0.05
rank	B	C	D	A	E	F
n-Heptyl glucosinolate
genotype	Wild type	Wild type	myb47,95	myb47,95	myc2,3,4	myc2,3,4		Tukey HSD test.
treatment	mock	JA	mock	JA	mock	mock			A	B	C	D	E	F	letters
rep1	57647	111588	67557	168547	24	47		A	a						a
rep2	62028	63941	65670	27324	15	92		B	a	a					a
rep3	73394	65666	22568	40106	69	86		C	a	a	a				a
rep4	25582	70564	46457	78275	42	34		D	a	a	a	a			a
rep5	75931	60688	58329	86715	84	26		E	x	x	x	x	b		b
rep6	65613	17419	54496	37424	65	42		F	x	x	x	x	b	b	b
average	60032.5	64977.7	52512.8	73065.2	49.8333	54.5			2	2	2	2	0	0
SE	7436.27	12227.7	6759.1	21431.4	11.1158	11.3189			x, p<0.05
rank	C	B	D	A	F	E
3-(methylthio)propyl glucosinolate
genotype	Wild type	Wild type	myb47,95	myb47,95	myc2,3,4	myc2,3,4		Tukey HSD test.
treatment	mock	JA	mock	JA	mock	mock			A	B	C	D	E	F	letters
rep1	8652	36424	20648	115454	92	41		A	a						a
rep2	8142	85074	20488	54966	80	89		B	a	a					a
rep3	12207	90396	6534	36113	93	62		C	x	x	b				b
rep4	9067	84272	7427	109192	57	62		D	x	x	b	b			b
rep5	9948	56942	7850	109516	41	84		E	x	x	b	b	b		b
rep6	9010	36861	9608	53022	96	14		F	x	x	b	b	b	b	b
average	9504.33	64994.8	12092.5	79710.5	76.5	58.6667			4	4	0	0	0	0
SE	592.151	10153.3	2711.19	14445.8	9.21141	11.3891			x, p<0.05
rank	D	B	C	A	E	F
4-(methylthio)butyl glucosinolate
genotype	Wild type	Wild type	myb47,95	myb47,95	myc2,3,4	myc2,3,4		Tukey HSD test.
treatment	mock	JA	mock	JA	mock	mock			A	B	C	D	E	F	letters
rep1	15421	20754	23363	38774	17	12		A	a						a
rep2	16298	26334	21434	12324	27	20		B	a	a					a
rep3	18742	25831	9922	8996	16	49		C	a	a	a				a
rep4	7738	26896	10791	33525	46	29		D	a	a	a	a			a
rep5	15421	23798	15605	30013	1.25	1.25		E	x	x	x	x	b		b
rep6	14997	9073	8842	15408	35	17		F	x	x	x	x	b	b	b
average	14769.5	22114.3	14992.8	23173.3	23.7083	21.375			2	2	2	2	0	0
SE	1510.63	2764.33	2537.22	5086.99	6.4396	6.67138			x, p<0.05
rank	D	B	C	A	E	F
5-(methylthio)pentyl glucosinolate
genotype	Wild type	Wild type	myb47,95	myb47,95	myc2,3,4	myc2,3,4		Tukey HSD test.
treatment	mock	JA	mock	JA	mock	mock			A	B	C	D	E	F	letters
rep1	44540	58395	62959	80684	0.625	31		A	a						a
rep2	49775	66012	62557	16551	42	20		B	a	a					a
rep3	47286	57978	23356	19083	51	52		C	a	a	a				a
rep4	20020	69515	34166	98130	8	32		D	a	a	a	a			a
rep5	44173	44639	38340	52186	18	6		E	x	x	x	x	b		b
rep6	39750	15969	25376	30877	45	20		F	x	x	x	x	b	b	b
average	40924	52084.7	41125.7	49585.2	27.4375	26.8333			2	2	2	2	0	0
SE	4400.01	8025.21	7201.87	13786.6	8.68234	6.33728			x, p<0.05
rank	D	B	C	A	E	F
6-(methylthio)hexyl glucosinolate
genotype	Wild type	Wild type	myb47,95	myb47,95	myc2,3,4	myc2,3,4		Tukey HSD test.
treatment	mock	JA	mock	JA	mock	mock			A	B	C	D	E	F	letters
rep1	72192	123386	86778	126198	60	16		A	a						a
rep2	79844	96755	89157	26388	37	37		B	a	a					a
rep3	83093	88170	49013	35060	18	36		C	a	a	a				a
rep4	29702	120307	82513	138418	1.1	75		D	a	a	a	a			a
rep5	84560	89135	89750	136357	30	46		E	x	x	x	x	b		b
rep6	74060	27161	71028	75449	25	17		F	x	x	x	x	b	b	b
average	70575.2	90819	78039.8	89645	28.5167	37.8333			2	2	2	2	0	0
SE	8413.4	14174.6	6451.89	20880.2	8.04158	8.87475			x, p<0.05
rank	D	A	C	B	F	E
7-(methylthio)heptyl glucosinolate
genotype	Wild type	Wild type	myb47,95	myb47,95	myc2,3,4	myc2,3,4		Tukey HSD test.
treatment	mock	JA	mock	JA	mock	mock			A	B	C	D	E	F	letters
rep1	354757	510837	397509	516131	60	8		A	a						a
rep2	384034	370011	408333	104974	16	32		B	a	a					a
rep3	393804	368324	242520	169522	21	27		C	a	a	a				a
rep4	150884	422686	408238	530258	54	43		D	a	a	a	a			a
rep5	392667	333528	427408	526514	13	7		E	x	x	x	x	b		b
rep6	360088	109139	324549	296412	55	33		F	x	x	x	x	b	b	b
average	339372	352421	368093	357302	36.5	25			2	2	2	2	0	0
SE	38293.4	54814.3	29028.2	78827.1	8.96939	5.92734			x, p<0.05
rank	D	C	A	B	E	F
8-(methylthio)octyl glucosinolate
genotype	Wild type	Wild type	myb47,95	myb47,95	myc2,3,4	myc2,3,4		Tukey HSD test.
treatment	mock	JA	mock	JA	mock	mock			A	B	C	D	E	F	letters
rep1	667105	778357	754183	775665	151	23		A	a						a
rep2	701051	758341	757099	245527	53	58		B	a	a					a
rep3	757984	751356	488853	486350	88	30		C	a	a	a				a
rep4	346107	781509	710070	774677	44	53		D	a	a	a	a			a
rep5	753062	732416	753216	774347	33	32		E	x	x	x	x	b		b
rep6	736841	272049	651838	659934	47	92		F	x	x	x	x	b	b	b
average	660358	679005	685876	619417	69.3333	48			2	2	2	2	0	0
SE	64402.3	81725.7	42753.3	87875.8	18.0234	10.4339			x, p<0.05
rank	C	B	A	D	E	F
3-(methylsulfinyl)propyl glucosinolate
genotype	Wild type	Wild type	myb47,95	myb47,95	myc2,3,4	myc2,3,4		Tukey HSD test.
treatment	mock	JA	mock	JA	mock	mock			A	B	C	D	E	F	letters
rep1	5864	5094	8262	4760	1246	273		A	a						a
rep2	5829	5063	10793	6457	904	2265		B	a	b					ab
rep3	8720	6960	13932	3318	2021	1904		C	a	b	b				ab
rep4	10253	4872	7703	10720	2113	395		D	x	b	b	b			ab
rep5	8665	6410	7803	6633	1352	465		E	x	x	x	x	c		c
rep6	6900	5507	5920	5103	1382	175		F	x	x	x	x	c	c	c
average	7705.17	5651	9068.83	6165.17	1503	912.833			3	2	2	2	0	0
SE	730.315	345.115	1164.15	1036.98	191.722	375.644			x, p<0.05
rank	B	D	A	C	E	F
4-(methylsulfinyl)butyl glucosinolate
genotype	Wild type	Wild type	myb47,95	myb47,95	myc2,3,4	myc2,3,4		Tukey HSD test.
treatment	mock	JA	mock	JA	mock	mock			A	B	C	D	E	F	letters
rep1	49413	39942	67922	40326	78	79		A	a						a
rep2	48349	33304	88304	16189	83	66		B	a	a					a
rep3	78140	32170	70328	28917	23	84		C	x	x	b				b
rep4	44550	32454	66472	54313	41	14		D	x	x	b	b			b
rep5	66926	33341	61373	41850	84	66		E	x	x	x	x	c		c
rep6	59055	18492	57059	29860	88	76		F	x	x	x	x	c	c	c
average	57738.8	31617.2	68576.3	35242.5	66.1667	64.1667			4	4	2	2	0	0
SE	5271.87	2877.47	4403.19	5370.3	11.1278	10.4512			x, p<0.05
rank	B	D	A	C	E	F
8-(Methylsulfinyl)octyl glucosinolate
genotype	Wild type	Wild type	myb47,95	myb47,95	myc2,3,4	myc2,3,4		Tukey HSD test.
treatment	mock	JA	mock	JA	mock	mock			A	B	C	D	E	F	letters
rep1	206639	272470	275176	172949	14	39		A	a						a
rep2	245689	144241	253619	43139	128	132		B	a	a					a
rep3	381878	142498	350636	51667	116	265		C	x	x	b				b
rep4	186002	149704	240176	97021	91	67		D	x	x	b	b			b
rep5	375037	131131	489306	229878	65	20		E	x	x	x	x	c		c
rep6	318163	74936	308522	185133	173	70		F	x	x	x	x	c	c	c
average	285568	152497	319572	129964	97.8333	98.8333			4	4	2	2	0	0
SE	34677.7	26483.8	37648	31426.3	22.3926	36.6746			x, p<0.05
rank	B	D	A	C	F	E
8-(methylsulfonyl)octyl glucosinolate
genotype	Wild type	Wild type	myb47,95	myb47,95	myc2,3,4	myc2,3,4		Tukey HSD test.
treatment	mock	JA	mock	JA	mock	mock			A	B	C	D	E	F	letters
rep1	1841	4068	3263	3290	99	36		A	a						a
rep2	1988	3340	2708	1809	81	70		B	a	a					a
rep3	4296	3445	2216	2520	179	214		C	a	a	a				a
rep4	2644	3098	1523	3371	59	40		D	a	a	a	a			a
rep5	4099	2880	1507	3941	141	60		E	x	x	x	x	b		b
rep6	3083	1101	2100	2265	198	97		F	x	x	x	x	b	b	b
average	2991.83	2988.67	2219.5	2866	126.167	86.1667			2	2	2	2	0	0
SE	423.795	411.65	278.961	326.016	22.7016	27.1126			x, p<0.05
rank	A	B	D	C	E	F
3-indolylmethyl glucosinolate
genotype	Wild type	Wild type	myb47,95	myb47,95	myc2,3,4	myc2,3,4		Tukey HSD test.
treatment	mock	JA	mock	JA	mock	mock			A	B	C	D	E	F	letters
rep1	352628	390704	406608	431547	667	416		A	a						a
rep2	393836	653201	451582	105885	1032	5587		B	a	b					ab
rep3	277890	621969	227346	379056	1992	14415		C	x	b	b				b
rep4	118005	733554	314872	447948	2437	891		D	x	b	b	b			b
rep5	269421	552760	268840	402433	2457	196		E	x	x	x	x	c		c
rep6	258536	187612	285581	241806	2574	1537		F	x	x	x	x	c	c	c
average	278386	523300	325805	334779	1859.83	3840.33			4	2	2	2	0	0
SE	38745.9	82047.3	35131	54694.7	332.936	2264.84			x, p<0.05
rank	D	A	C	B	F	E
1-methoxy-3-indolylmethyl glucosinolate
genotype	Wild type	Wild type	myb47,95	myb47,95	myc2,3,4	myc2,3,4		Tukey HSD test.
treatment	mock	JA	mock	JA	mock	mock			A	B	C	D	E	F	letters
rep1	31460	20802	33636	15656	3113	2018		A	a						a
rep2	34651	11470	35958	7181	3143	6142		B	a	a					a
rep3	41546	11577	43912	8237	1798	9528		C	x	x	b				b
rep4	19320	9162	43204	32972	3167	1584		D	x	x	b	c			bc
rep5	39500	11098	43660	21105	2628	480		E	x	x	x	c	c		c
rep6	37486	6206	32567	12780	2530	1477		F	x	x	x	c	c	c	c
average	33993.8	11719.2	38822.8	16321.8	2729.83	3538.17			4	4	2	0	0	0
SE	3274.76	1999.17	2181.27	3924.34	218.117	1442.09			x, p<0.05
rank	B	D	A	C	F	E
4-methoxy-3-indolylmethyl glucosinolate
genotype	Wild type	Wild type	myb47,95	myb47,95	myc2,3,4	myc2,3,4		Tukey HSD test.
treatment	mock	JA	mock	JA	mock	mock			A	B	C	D	E	F	letters
rep1	220638	176667	264793	149654	24495	7300		A	a						a
rep2	260052	137862	257048	35188	27245	58144		B	a	a					a
rep3	296203	114282	233872	105878	25819	83158		C	x	x	b				b
rep4	121006	122286	308697	254736	29388	17844		D	x	x	b	c			bc
rep5	322484	121414	298832	175617	29472	1975		E	x	x	x	c	d		cd
rep6	292998	27901	255868	134174	26362	8511		F	x	x	x	x	d	d	d
average	252230	116735	269852	142541	27130.2	29488.7			4	4	2	1	0	0
SE	29894.4	19990.3	11588	29816.8	813.399	13572.7			x, p<0.05
rank	B	D	A	C	F	E
4-hydroxy-3-indolylmethyl glucosinolate
genotype	Wild type	Wild type	myb47,95	myb47,95	myc2,3,4	myc2,3,4		Tukey HSD test.
treatment	mock	JA	mock	JA	mock	mock			A	B	C	D	E	F	letters
rep1	9416	18355	15690	22291	444	196		A	a						a
rep2	9890	37561	17579	6888	352	1623		B	x	b					b
rep3	11259	34896	12086	12224	743	1545		C	x	b	b				b
rep4	6728	35135	8515	16677	921	138		D	x	b	b	c			bc
rep5	10506	27374	7194	14283	631	73		E	x	x	x	c	c		c
rep6	7604	10720	9309	10935	535	210		F	x	x	x	c	c	c	c
average	9233.83	27340.2	11728.8	13883	604.333	630.833			5	2	2	0	0	0
SE	709.906	4394.24	1700.9	2152.78	84.5386	302.233			x, p<0.05
rank	D	A	C	B	F	E

## Sheet: F8
Figure 8A. Interaction between MYB and MYC proteins in the yeast two-hybrid assay.
β-galactosidase activity													Tukey HSD test.
AD/BD	MYC2 / empty	MYC3 / empty	MYC4 / empty	empty / MYB47	empty / MYB95	MYC2 / MYB47	MYC3 / MYB47	MYC4 / MYB47	MYC2 / MYB95	MYC3 / MYB95	MYC4 / MYB95			A	B	C	D	E	F	G	H	I	J	K	letters
rep 1	7.62539	7.78532	7.44178	7.68364	9.69924	64.9231	77.1252	81.8682	29.1481	68.6575	105.481		A	a											a
rep 2	6.64132	7.19259	7.34254	9.55074	10.7774	89.3635	78.8273	80.5261	23.3706	77.4182	97.2212		B	a	b										ab
rep 3	7.02136	6.84355	6.43446	5.39503	15.0677	73.1187	59.482	24.2737	24.8004	67.3988	105.634		C	a	b	b									ab
average	7.09602	7.27382	7.07293	7.54314	11.8481	75.8018	71.8115	62.2227	25.773	71.1581	102.779		D	a	b	b	b								ab
se	0.233943	0.22444	0.261699	0.981187	1.33872	5.86388	5.04946	15.4958	1.41849	2.57281	2.26915		E	x	b	b	b	b							b
rank	J	I	K	H	G	B	C	E	F	D	A		F	x	x	x	x	x	c						c
													G	x	x	x	x	x	c	c					c
													H	x	x	x	x	x	c	c	c				c
													I	x	x	x	x	x	c	c	c	c			c
													J	x	x	x	x	x	c	c	c	c	c		c
													K	x	x	x	x	x	c	c	c	c	c	c	c
														4	3	3	3	3	0	0	0	0	0	0
														x, p<0.05

## Sheet: SF2
Supplemental Figure 2E. MYB47 mRNA levels.																Tukey HSD test on ∆∆Ct values.
genotype	WT		myb47		myb95		myb47,95										A	B	C	D	letters
	∆∆Ct*	RQ**	∆∆Ct*	RQ**	∆∆Ct*	RQ**	∆∆Ct*	RQ**								A	a				a
rep 1	-0.20327	1.1513	1.26644	0.415686	-1.35954	2.56603	1.89131	0.269562								B	x	b			b
rep 2	0.899975	0.535896	1.93046	0.262346	-1.37337	2.59074	1.87946	0.271785								C	x	x	c		c
rep 3	1.10954	0.463441	3.00808	0.124302	-0.872493	1.83082	1.37821	0.384695								D	x	x	c	c	c
rep 4	-0.126745	1.09183	3.04505	0.121157	-1.89087	3.70859	2.48795	0.178259									3	2	0	0
rep 5	-1.31975	2.49623	1.26512	0.416064	-2.43689	5.41473	1.47435	0.359894									x, p<0.05
rep 6	-0.359753	1.28321	2.91605	0.13249	-1.39659	2.63278	1.37571	0.385362
avarage	0	1.17032	2.23853	0.245341	-1.55496	3.12395	1.74784	0.308259
se	0.363758	0.298858	0.350671	0.0580977	0.220049	0.519567	0.176595	0.0337547
rank	B		D		A		C
* Cycle time (Ct) values ​​were calibrated with amplification rates and normalized with the Ct values ​​of UBC10 in qRT-PCR analysis. ** Relative quantification.
Supplemental Figure 2F. MYB95 mRNA levels.																Tukey HSD test on ∆∆Ct values.
genotype	WT		myb47		myb95		myb47,95										A	B	C	D	letters
	∆∆Ct*	RQ**	∆∆Ct*	RQ**	∆∆Ct*	RQ**	∆∆Ct*	RQ**								A	a				a
rep 1	0.116119	0.922667	-0.446818	1.36303	10.5544	0.000664979	11.2826	0.000401422								B	a	a			a
rep 2	0.220137	0.858484	-0.362289	1.28546	11.0841	0.000460627	11.4013	0.000369716								C	x	x	b		b
rep 3	0.62785	0.64714	0.219659	0.858768	11.243	0.000412599	11.5457	0.000334497								D	x	x	b	b	b
rep 4	0.175154	0.885673	0.0807894	0.94554	10.7573	0.000577732	10.5728	0.00065656									2	2	0	0
rep 5	-0.971428	1.96078	-0.205038	1.15272	10.3607	0.000760527	11.1897	0.000428125									x, p<0.05
rep 6	-0.167832	1.12337	0.310559	0.806329	10.636	0.000628427	11.6632	0.000308331
avarage	-8.88178e-16	1.06635	-0.0671896	1.06864	10.7726	0.000584149	11.2759	0.000416442
se	0.220504	0.18934	0.128722	0.0946492	0.135948	5.30193e-05	0.157099	5.11876e-05
rank	A		B		C		D
* Cycle time (Ct) values ​​were calibrated with amplification rates and normalized with the Ct values ​​of UBC10 in qRT-PCR analysis. ** Relative quantification.

## Sheet: SF3
Supplemental Figure 3. Efficiency of wound-inducible ER body formation.						Mann–Whitney U test
	WT		myb47,95
	leaf number	%	leaf number	%			WT	myb47,95	total	rank start	rank end
ER bodies in all four wounded sites	55	80.8824	1	2.32558			55	1	56	1	56
ER bodies in three wounded sites among four wounded sites	6	8.82353	5	11.6279			6	5	11	57	67
ER bodies in two wounded sites among four wounded sites	2	2.94118	11	25.5814			2	11	13	68	80
ER bodies in one wounded sites among four wounded sites	3	4.41176	4	9.30233			3	4	7	81	87
No ER bodies in four wounded sites	2	2.94118	22	51.1628			2	22	24	88	111
Total	68	100	43	100		total n	68	43	111
						Rank total	2538.5	3677.5
						U value	2663.5	149.5
							selected U value	149.5
							L	193200
							Average U	1462
							SD U	153.085
							z value	-8.57365
							p value	5.0127e-18

## Sheet: SF6
Supplemental Figure 6A. VSP2 mRNA levels.																								Tukey HSD test on ∆∆Ct values.
genotype	WT		WT		myb47		myb47		myb95		myb95		myb47,95		myb47,95										A	B	C	D	E	F	G	H	letters
treatment	mock		JA		mock		JA		mock		JA		mock		JA									A	a								a
	∆∆Ct*	RQ**	∆∆Ct*	RQ**	∆∆Ct*	RQ**	∆∆Ct*	RQ**	∆∆Ct*	RQ**	∆∆Ct*	RQ**	∆∆Ct*	RQ**	∆∆Ct*	RQ**								B	a	a							a
rep 1	2.74874	0.148781	-9.28391	623.353	1.10378	0.465296	-8.60571	389.562	3.11947	0.115066	-8.67962	410.04	2.98519	0.12629	-8.77603	438.377								C	a	a	a						a
rep 2	1.5043	0.352501	-9.15831	571.382	1.55281	0.340845	-8.54265	372.902	2.2569	0.209221	-8.7621	434.164	3.70438	0.076713	-8.52724	368.94								D	a	a	a	a					a
rep 3	1.34152	0.394605	-8.36084	328.747	0.616231	0.652373	-7.91973	242.146	2.49945	0.176844	-7.81102	224.571	3.97685	0.0635112	-8.64102	399.216								E	x	x	x	x	b				b
rep 4	-2.82694	7.09565	-9.66091	809.51	2.29846	0.20328	-10.2065	1181.58	-1.32432	2.50415	-9.43926	694.226	-4.87204	29.2841	-10.1157	1109.47								F	x	x	x	x	b	b			b
rep 5	-0.756602	1.68951	-9.97639	1007.38	2.03884	0.24336	-10.3032	1263.48	0.908666	0.532677	-10.5627	1512.53	-4.20227	18.4081	-10.2079	1182.75								G	x	x	x	x	b	b	b		b
rep 6	-2.01102	4.03068	-9.75001	861.081	-0.0116006	1.00807	-9.54611	747.596	0.912143	0.531395	-10.8041	1787.93	-5.00234	32.0519	-10.1871	1165.82								H	x	x	x	x	b	b	b	b	b
avarage	0	2.28529	-9.36506	700.242	1.26642	0.485538	-9.18732	699.544	1.39539	0.678226	-9.34314	843.909	-0.568372	13.3351	-9.40917	777.43									4	4	4	4	0	0	0	0
se	0.898636	1.13161	0.235742	98.7705	0.357132	0.123901	0.398885	179.321	0.65322	0.372615	0.474561	264.597	1.8523	6.20971	0.342105	168.35									x, p<0.05
rank	F		B		G		D		H		C		E		A
* Cycle time (Ct) values ​​were calibrated with amplification rates and normalized with the Ct values ​​of UBC10 in qRT-PCR analysis. ** Relative quantification.
Supplemental Figure 6B. Root elongation (mm) of the plants grown on medium supplemented with or without (mock) 50 µM JA.
genotype	Wild type	myb47,95	myc2,3,4	Wild type	myb47,95	myc2,3,4
treatment	mock	mock	mock	JA	JA	JA
rep1	63.287	68.092	79.436	6.992	13.552	40.06								Tukey HSD test.
rep2	61.34	67.426	74.848	12.11	9.62	43.005									A	B	C	D	E	F	letters
rep3	54.527	68.018	71.454	11.622	9.007	44.192								A	a						a
rep4	65.903	57.618	71.73	11.622	9.363	40.254								B	x	b					b
rep5	67.251	65.159	72.317	14.399	9.49	38.061								C	x	b	b				b
rep6	68.837	70.947	66.51	9.73	13.974	43.512								D	x	x	x	c			c
rep7	74.862	60.365	73.073	8.457	11.623	42.711								E	x	x	x	x	d		d
rep8	60.984	65.834	74.437	14.025	7.1	28.559								F	x	x	x	x	d	d	d
rep9	73.016	61.642	74.589	11.687	15.701	40.965									5	3	3	2	0	0
rep10	71.603	65.53	72.103	9.207	10.863	38.191									x, p<0.05
rep11	64.859	67.943	77.545	12.155	12.183	42.327
rep12	73.31	62.367	76.971	9.95	1.842	39.062
rep13	69.283	68.608	83.081	10.367	8.261	30.684
rep14	55.926	67.107	75.353	13.514	9.67	38.73
rep15	59.662	78.741	70.653	12.68	8.706	44.923
rep16	52.556	70.065	75.419	14.034	6.763	35.187
rep17	56.299	69.053		14.751	11.22
rep18	66.997	73.95		9.843	6.866
rep19		73.695		15.256	14.08
rep20				6.522	12.077
rep21					16.017
avarage	64.4723	67.4821	74.3449	11.4461	10.3799	39.4014
sd	6.84127	5.00429	3.8543	2.5269	3.36559	4.63018
rank	C	B	A	E	F	D
Supplemental Figure S6C. Root elongation (mm) of the plants grown on medium supplemented with or without (mock) 50 µM coronatine.
genotype	Wild type	myb47,95	myc2,3,4	Wild type	myb47,95	myc2,3,4
treatment	mock	mock	mock	coronatine	coronatine	coronatine
rep1	54.229	58.605	52.644	7.755	0.958	27.677								Tukey HSD test.
rep2	54.761	58.242	57.349	8.648	12.671	32.401									A	B	C	D	E	F	letters
rep3	56.957	58.61	59.62	12.775	10.577	29.75								A	a						a
rep4	43.09	57.387	52.994	7.152	9.166	35.819								B	a	a					a
rep5	55.187	57.678	54.101	10.982	14.377	19.984								C	a	a	a				a
rep6	47.906	51.216	54.253	10.173	8.787	27.3								D	x	x	x	b			b
rep7	59.526	57.736	57.51	11.99	6.003	33.98								E	x	x	x	x	c		c
rep8	52.947	57.949	49.194	7.878	7.269	34.669								F	x	x	x	x	c	c	c
rep9	59.703	52.961	51.666	8.124	3.426	33.576									3	3	3	2	0	0
rep10	51.292	57.309	54.118	14.895	5.063	35.12									x, p<0.05
rep11	55.993	60.901	56.425	1.882	4.615	29.418
rep12	58.652	52.785	53.517	9.162	10.015	32.789
rep13		55.081	61.174	6.11		32.12
rep14				5.714
avarage	54.1869	56.6508	54.9665	8.80286	7.74392	31.1233
sd	4.8957	2.79445	3.31713	3.27765	3.92539	4.33537
rank	C	A	B	E	F	D

## Sheet: SF9
Supplemental Figure 9. Analysis of relative glucosinolate biosynthesis gene expression.
		WT	WT	myb47	myb47	myb95	myb95
Gene	AGI number	mock	JA	mock	JA	mock	JA
BCAT4	At3g19710	0.438639	0.671049	0.654381	1	0.149906	-1
BAT5	At4g12030	0.361571	0.445775	0.565597	1	-0.28843	-1
MAM1	At5g23010	0.42412	0.46101	0.595597	1	-0.145594	-1
MAM3	At5g23020	0.284083	0.506117	0.46996	1	-0.113824	-1
IPMI-LSU1	AT2G43090	-1	-0.607423	-0.772023	-0.548483	-0.252495	1
IPMI-SSU2	At2g43100	0.401382	0.367347	0.655297	1	-0.112624	-1
IPMI-SSU3	At3g58990	0.557129	0.53162	0.681435	1	0.0545522	-1
IPMDH1	At5g14200	-0.121808	-0.0297268	0.291798	1	-0.85108	-1
IPMDH3	AT1G31180	-1	-0.0773761	-0.328169	0.133668	0.224165	1
BCAT3	At3g49680	-0.652645	1	-0.330395	0.77601	-1	0.0879394
CYP79F1	At1g16410	0.596521	0.638807	0.782748	1	0.356774	-1
CYP79F2	AT1G16400	0.578359	0.716166	0.712038	1	0.0236975	-1
CYP83A1	At4g13770	0.857542	0.522022	0.825704	1	0.0770147	-1
GSTF11	At3g03190	0.403015	0.34109	0.687982	1	0.0163059	-1
GSTFU20	At1g78370	0.204968	0.347939	0.469148	1	-0.198635	-1
GGP1	AT4G30530	-0.569668	1	-0.0338866	0.916498	-1	-0.180404
SUR1	At2g20610	0.442499	1	-0.162293	0.753537	-1	0.0836686
UGT74C1	AT2G31790	0.00837536	0.0721712	0.531966	1	-0.293936	-1
SOT17	At1g18590	-0.062901	0.867651	0.238435	1	-1	-0.915764
SOT18	At1g74090	0.0046576	0.598888	0.349258	1	-0.659501	-1
FMO-GSOX1	At1g65860	0.213791	0.412173	0.628511	1	-0.177986	-1
FMO-GSOX2	At1g62540	-1	1	-0.595386	-0.73077	-0.933052	0.610644
FMO-GSOX3	At1g62560	0.620134	0.409264	0.737156	1	-0.0138414	-1
FMO-GSOX4	At1g62570	-0.824099	0.411442	-0.308441	1	-1	-0.008347
FMO-GSOX5	At1g12140	-0.774754	-0.304503	0.151279	1	-1	-0.959658
AOP2	At4g03060	0.592946	0.508975	0.721211	1	0.290493	-1
GS-OH	At2g25450	-0.486368	0.392055	0.389288	1	-1	-0.693507
CYP79B2	At4g39950	0.676272	0.865757	0.205441	1	-1	-0.926948
CYP79B3	At2g22330	0.526701	0.882948	0.554398	1	-0.29092	-1
CYP83B1	At4g31500	0.808937	1	-0.260975	0.439789	-1	-0.469835
GSTF9	AT2G30860	0.0619834	1	-0.486693	0.0990409	-1	-0.478526
GSTF10	AT2G30870	-1	0.3605	-0.654632	-0.578821	-0.154135	1
UGT74B1	At1g24100	0.429316	1	-0.131945	0.599496	-1	-0.729239
SOT16	At1g74100	0.0890918	1	-0.312473	0.631404	-1	-0.398403
CYP81F2	At5g57220	-0.586791	-0.426898	-0.322525	-1	-0.205028	1
APK1	At2g14750	-0.47293	0.657945	0.161264	1	-1	-0.832491
APK2	At4g39940	0.75048	1	0.330295	0.978498	-0.868187	-1
GSH1/PAD2	At5g65940	-1	0.562232	1	0.763721	-0.915436	0.521581

[truncated: 2 more sheets: SF10, SF1]
