# Supplementary material for: Arabidopsis MYB47 and MYB95 transcription factors regulate jasmonate-inducible ER-body formation
Source: Commun Biol. 2025 Sep 26;8:1377. doi: 10.1038/s42003-025-08863-6 (PMC12475115; doi:10.1038/s42003-025-08863-6)
Supplement: Supplementary file 5 — Supplementary Data 2 [file 42003_2025_8863_MOESM5_ESM.xlsx]

## Sheet: All_gene
Locus	WT-JA/WT-mock (log2 FC)	WT-JA/WT-mock (FDR)	myb47,95-JA/myb47,95-mock (log2 FC)	myb47,95-JA/myb47,95-mock (FDR)	myc2,3,4-JA/myc2,3,4-mock (log2 FC)	myc2,3,4-JA/myc2,3,4-mock (FDR)	myb47,95-JA/WT-JA (log2 FC)	myb47,95-JA/WT-JA (FDR)	myc2,3,4-JA/WT-JA (log2 FC)	myc2,3,4-JA/WT-JA (FDR)	symbol	gene_name
AT1G01010	-0.0294277	0.969575	0.542238	0.446247	0.0692519	0.958085	0.132068	0.871294	-0.253585	0.649084	ANAC001;NAC001	NA
AT1G01020	0.568082	0.205627	0.249718	0.744143	0.48673	0.357132	-0.127822	0.85867	0.00202157	0.997097	ARV1	NA
AT1G01030	0.53387	0.439781	0.917474	0.277299	0.271878	0.831385	0.546631	0.550896	-0.982649	0.0914972	NGA3	NA
AT1G01040	-0.216496	0.628247	-0.0580266	0.945028	-0.120742	0.879977	0.0342483	0.962128	-0.0968148	0.842748	ASU1;ATDCL1;CAF;DCL1;EMB60;EMB76;SIN1;SUS1	Encodes a Dicer homolog. Dicer is a RNA helicase involved in microRNA processing. Mutations in this locus can result in embryo lethality. Embryo shape at seed maturity is globular-elongate. Other mutants convert the floral meristems to an indeterminate state, others yet show defects in ovule development. mRNA is expressed in all shoot tissues. DCL1 is able to produce miRNAs and siRNAs.
AT1G01050	-0.335512	0.376453	-0.0425585	0.958924	-0.302085	0.539603	0.298348	0.566504	0.0680947	0.883486	AtPPa1;PPa1	Encodes a soluble protein with inorganic pyrophosphatase activity that is highly specific for Mg-inorganic pyrophosphate.
AT1G01060	-0.539065	0.165894	-0.188755	0.788327	-0.510933	0.232117	0.238698	0.673779	-0.0846986	0.862576	LHY;LHY1	LHY encodes a myb-related putative transcription factor involved in circadian rhythm along with another myb transcription factor CCA1
AT1G01070	0.866795	0.255426	1.43595	0.116266	0.0106561	0.996433	0.211637	0.855672	-2.129	0.000388812	UMAMIT28	NA
AT1G01080	-0.269728	0.521212	-0.310821	0.592001	0.0746781	0.936238	0.0452055	0.948088	0.588336	0.0793346	NA	NA
AT1G01090	-0.0986388	0.811441	0.0511013	0.941781	0.451834	0.195713	0.189619	0.690612	0.638054	0.0188604	PDH-E1	pyruvate dehydrogenase E1 alpha subunit
AT1G01100	1.01092	0.0870555	-0.068228	0.960112	0.523125	0.512365	-0.977827	0.19726	-0.219537	0.757739	NA	NA
AT1G01110	-0.856854	0.374242	-0.414285	0.813637	-1.35277	0.188206	-0.412191	0.777686	-0.904633	0.360048	IQD18	NA
AT1G01120	0.340188	0.743948	-0.742292	0.539012	0.446932	0.745503	-0.620759	0.597346	0.591202	0.490137	KCS1	Encodes a condensing enzyme KCS1 (3-ketoacyl-CoA synthase 1) which is involved in the critical fatty acid elongation process in wax biosynthesis.
AT1G01130	1.45248	0.247056	-0.575571	0.789382	-0.33429	0.892379	-1.65283	0.28657	-1.16562	0.301726	NA	NA
AT1G01140	-0.123591	0.849449	0.20052	0.83251	0.261635	0.761861	0.463477	0.51326	0.509452	0.292447	CIPK9;PKS6;SnRK3.12	Encodes a CBL-interacting protein kinase with similarity to SOS2
AT1G01160	0.0799992	0.8572	-0.0347645	0.963825	0.159465	0.796266	-0.00549443	0.992867	0.00327896	0.994536	GIF2	Arabidopsis thaliana GRF1-interacting factor 2 (GIF2) mRNA
AT1G01170	0.395756	0.608892	-0.398236	0.727374	-0.374398	0.739355	-0.873069	0.325749	-0.684437	0.293686	NA	NA
AT1G01180	-0.141697	0.812889	-0.0853115	0.931331	0.332912	0.640842	-0.165564	0.82353	0.0404752	0.952559	NA	NA
AT1G01210	0.461206	0.340416	0.0207867	0.984316	0.0509028	0.966814	-0.231356	0.735699	-0.269065	0.589426	NA	NA
AT1G01220	-0.44196	0.279297	-0.509678	0.344151	-0.151193	0.844177	-0.183241	0.760651	0.37809	0.329761	AtFKGP;FKGP	Encodes a bifunctional enzyme that has both L-fucokinase and GDP-L-fucose pyrophosphorylase activities. It catalyzes the two steps of the L-fucose salvage pathway for the generation of activated GDP-L-fucose. This pathway seems to be of minor importance for cell wall polysaccharide biosynthesis compared to the de novo GDP-L-fucose biosynthesis pathway in Arabidopsis.
AT1G01225	-1.04326	0.154433	-0.684251	0.505455	-0.77448	0.375238	0.595708	0.595131	0.175839	0.860364	NA	NA
AT1G01230	0.419582	0.270815	0.117735	0.871903	0.236184	0.688164	-0.221598	0.683966	-0.0797848	0.865023	NA	NA
AT1G01240	0.77597	0.148504	0.617154	0.406821	-0.062389	0.965633	-0.422973	0.584439	-1.34887	0.00185476	NA	NA
AT1G01250	-1.14193	0.164905	-1.59746	0.107619	-2.14836	0.00335077	-0.128124	0.927812	-1.08219	0.154146	NA	encodes a member of the DREB subfamily A-4 of ERF/AP2 transcription factor family. The protein contains one AP2 domain. There are 17 members in this subfamily including TINY.
AT1G01260	0.23145	0.72126	0.652281	0.37311	0.191617	0.856359	0.600274	0.408624	-0.254909	0.673647	JAM2	NA
AT1G01290	0.332479	0.42505	-0.148122	0.844174	0.150499	0.841377	-0.367458	0.505143	-0.00887443	0.987548	CNX3	COFACTOR OF NITRATE REDUCTASE AND XANTHINE DEHYDROGENASE 3. Encodes a protein involved in molybdenum cofactor biosynthesis. Homologous to E.coli MoaC. Expression is low in all tissues examined, except in roots. Appears to have targeting signals for chloroplast or mitochondria
AT1G01300	-0.628919	0.27976	-0.769473	0.304951	-0.521429	0.468677	-0.179866	0.838738	0.12751	0.855961	NA	NA
AT1G01320	-0.484672	0.391721	0.176826	0.86545	-0.228315	0.818859	0.933739	0.153366	0.241171	0.6924	NA	NA
AT1G01340	-0.6715	0.456077	-0.635829	0.624301	0.520514	0.695163	-0.703946	0.560423	1.13355	0.143626	ACBK1;ATCNGC10;CNGC10	member of Cyclic nucleotide gated channel family
AT1G01350	0.243277	0.544916	0.108326	0.881285	0.226537	0.696384	-0.104275	0.859247	-0.0116104	0.982874	NA	NA
AT1G01360	-0.564891	0.262332	-0.648633	0.329627	-0.245572	0.777156	-0.274321	0.705721	0.0520234	0.940158	PYL9;RCAR1	Encodes RCAR1 (regulatory components of ABA receptor). Interacts with and regulates the type 2C protein phosphatases (PP2Cs) ABI1 and ABI2. Functions as abscisic acid sensor.
AT1G01370	0.190293	0.767529	-0.267283	0.777593	0.173986	0.85912	-0.182192	0.83036	0.663742	0.154076	CENH3;HTR12	Encodes a centromere-identifying protein histone H3 variant. Localized at centromeres in both mitotic and meiotic cells.
AT1G01390	-1.20676	0.0495917	-1.11419	0.162387	-0.622272	0.4157	0.614264	0.496714	1.5531	0.00267741	NA	NA
AT1G01420	-1.09097	0.293654	-2.04811	0.10081	0.0694527	0.97997	-0.773103	0.589295	1.62312	0.0672619	UGT72B3	NA
AT1G01430	-0.441959	0.451912	-0.908791	0.193604	0.00975346	0.995551	-0.430006	0.586625	0.406837	0.472028	TBL25	Encodes a member of the TBL (TRICHOME BIREFRINGENCE-LIKE) gene family containing a plant-specific DUF231 (domain of unknown function) domain. TBL gene family has 46 members, two of which (TBR/AT5G06700 and TBL3/AT5G01360) have been shown to be involved in the synthesis and deposition of secondary wall cellulose, presumably by influencing the esterification state of pectic polymers. A nomenclature…
AT1G01440	-0.376327	0.385751	-0.202976	0.785765	-0.185196	0.80497	0.0848072	0.90365	0.0651652	0.90679	NA	NA
AT1G01448	-0.778284	0.0904822	-0.459704	0.498363	-0.0247016	0.985219	-0.175673	0.812281	0.446163	0.331798	NA	NA
AT1G01470	0.144037	0.896736	-0.171896	0.915839	-0.806834	0.41155	-0.396722	0.732569	-0.838449	0.263182	LEA14;LSR3	Encodes late-embryogenesis abundant protein whose mRNA levels are induced in response to wounding and light stress. Might be involved in protection against dessication.
AT1G01480	0.898791	0.394899	1.32513	0.331916	0.949918	0.505955	-0.642852	0.654487	-2.78512	0.000994648	ACS2;AT-ACC2	a member of the 1-aminocyclopropane-1-carboxylate (ACC) synthase (S-adenosyl-L-methionine methylthioadenosine-lyase, EC 4.4.1.14) gene family, isolated from a flower-specific cDNA library.
AT1G01490	0.517768	0.276778	0.423121	0.530682	0.601134	0.238805	0.0498167	0.95264	0.102586	0.86027	NA	NA
AT1G01500	0.214975	0.681479	0.113673	0.898611	0.677534	0.136799	0.302689	0.637895	0.935342	0.0110884	NA	NA
AT1G01510	-0.472905	0.254217	-0.437959	0.445937	0.19089	0.792533	-0.0167363	0.980962	0.657613	0.0618519	AN;DOQ	Encodes a homolog of human CtBP. Mutant has longer and thicker leaves than wild type. Involved in controlling polar cell expansion in the leaf width direction.
AT1G01520	-0.756542	0.282852	-2.06452	0.00807249	-0.312298	0.786493	-0.686543	0.510175	1.67234	0.00245823	ASG4	NA
AT1G01540	-0.32906	0.4556	-0.333738	0.589826	-0.374787	0.484458	0.158519	0.804148	-0.101999	0.842912	NA	NA
AT1G01550	0.111304	0.814859	0.117663	0.87337	-0.162008	0.817596	-0.0563531	0.93223	-0.291107	0.446238	BPS1	BYPASS1, required to prevent constitutive production of a root-derived graft-transmissible signal
AT1G01560	1.32525	0.262045	-0.338397	0.87674	-1.54446	0.214049	-2.42354	0.0491052	-2.81803	0.00210521	ATMPK11;MPK11	member of MAP Kinase
AT1G01570	-0.068672	0.949131	-0.330487	0.80477	-0.662836	0.508819	0.0782283	0.954768	-0.565109	0.474855	NA	NA
AT1G01580	-0.417731	0.627229	-0.869268	0.389654	-0.48211	0.666185	0.287462	0.809459	0.477997	0.553816	ATFRO2;FRD1;FRO2	Encodes the low-iron-inducible ferric chelate reductase responsible for reduction of iron at the root surface. It is likely to be the major Fe(III) chelate reductase in Arabidopsis iron metabolism. Coordinately regulated with IRT1, the major transporter responsible for high-affinity iron uptake from the soil, at both transcriptional and posttranscriptional levels. Steady state mRNA levels are reg…
AT1G01590	-2.00096	0.0907463	-2.36274	0.138228	-2.29723	0.0514574	-0.266357	0.908131	-0.64008	0.67876	ATFRO1;FRO1	Encodes a ferric-chelate reductase that is expressed at extremely low levels in Fe deficiency-induced seedlings.
AT1G01610	-0.512146	0.76741	-2.47982	0.175602	0.925053	0.659178	-1.77372	0.340408	2.25289	0.0782131	ATGPAT4;GPAT4	Encodes a protein with glycerol-3-phosphate acyltransferase activity. Involved in cutin assembly. Is functional redundant of GPAT8.
AT1G01620	-0.911267	0.255836	-0.884866	0.41434	-1.40214	0.0686698	-0.0490978	0.973149	-1.01864	0.157879	PIP1;3;PIP1C;TMP-B	a member of the plasma membrane intrinsic protein subfamily PIP1. localizes to the plasma membrane and exhibits water transport activity in Xenopus oocyte. expressed ubiquitously and protein level decreases slightly during leaf development.
AT1G01630	-0.259208	0.667312	-0.489171	0.513316	0.762898	0.158644	0.102047	0.907597	1.71618	2.15503e-05	NA	NA
AT1G01640	-0.380865	0.502558	-0.256556	0.788518	-0.381862	0.619437	-0.146095	0.865422	-0.00561732	0.993952	NA	Putative role in flower development. Comparison of SALK_011721C to Columbia wild type resulted in a trend toward earlier flowering in the mutant (P=0.1) (Stapleton and Woodruff 2009, personal communication).
AT1G01650	0.0695794	0.916622	0.463782	0.503483	0.448729	0.471149	0.715264	0.244196	0.376623	0.440744	ATSPPL4;SPPL4	NA
AT1G01660	-0.925783	0.235394	-1.00906	0.318179	0.0904268	0.959443	0.218323	0.873016	1.33023	0.0414475	NA	NA
AT1G01670	0.0144544	0.987646	-0.568217	0.52115	-0.715743	0.305828	-0.464816	0.59763	-0.703162	0.220225	NA	NA
AT1G01680	-0.958113	0.496356	-1.71183	0.403811	-1.76558	0.262273	-1.35194	0.455607	-1.06524	0.414218	ATPUB54;PUB54	NA
AT1G01690	-0.665656	0.278648	-0.55019	0.532993	-0.956604	0.110569	0.0499219	0.964832	-0.0214476	0.981646	ATPRD3;PRD3	Encodes a novel plant-specific protein that is involved in meiotic double strand break formation.
AT1G01700	-1.1746	0.17238	-0.0829982	0.966511	0.203846	0.915577	0.539125	0.686177	0.599992	0.524942	ATROPGEF2;ROPGEF2	Encodes a member of KPP-like gene family, homolog of KPP (kinase partner protein) gene in tomato. Also a member of the RopGEF (guanine nucleotide exchange factor) family, containing the novel PRONE domain (plant-specific Rop nucleotide exchanger), which is exclusively active towards members of the Rop subfamily.
AT1G01710	0.486481	0.278857	0.558004	0.344241	0.515271	0.305328	0.384774	0.536053	0.0217377	0.972478	NA	NA
AT1G01720	0.332914	0.495289	0.317077	0.65509	1.11123	0.00516276	0.33396	0.605663	0.583002	0.152213	ANAC002;ATAF1	Belongs to a large family of putative transcriptional activators with NAC domain. Transcript level increases in response to wounding and abscisic acid. ATAF1 attentuates ABA signaling and sythesis. Mutants are hyposensitive to ABA.
AT1G01725	0.520312	0.223243	0.0912348	0.916529	0.275218	0.680027	-0.235556	0.704898	-0.48878	0.215044	NA	NA
AT1G01730	0.0390338	0.94015	0.084023	0.907948	0.135881	0.846343	-0.137423	0.806252	-0.0436565	0.929117	NA	NA
AT1G01740	-0.126766	0.834575	-0.487515	0.465464	0.517036	0.341911	-0.0854429	0.916434	1.44883	7.33446e-05	BSK4	NA
AT1G01760	-0.751428	0.20834	-0.279958	0.795857	-0.394765	0.669731	0.174793	0.858467	-0.0674447	0.936447	AtTAD1;TAD1	NA
AT1G01770	-0.471315	0.44997	0.313008	0.760615	0.245377	0.821605	0.756903	0.324619	0.470925	0.422327	NA	NA
AT1G01780	0.26757	0.575385	0.410113	0.500612	0.301079	0.635903	0.212887	0.73482	-0.177074	0.718719	PLIM2b	NA
AT1G01790	-0.969778	0.00964121	-0.350091	0.563514	-0.561193	0.200347	0.53869	0.316927	0.258927	0.548654	ATKEA1;KEA1	K efflux antiporter KEA1
AT1G01800	0.0480411	0.924588	-0.031707	0.969901	0.245634	0.658212	-0.125129	0.827241	0.272221	0.464232	NA	NA
AT1G01810	1.91184	0.00159298	-0.116301	0.938572	-0.14885	0.922498	-1.19799	0.146566	-0.971652	0.0994562	NA	NA
AT1G01820	0.657629	0.0835699	0.225331	0.732752	0.399218	0.404722	-0.30222	0.590972	0.00145232	0.997497	PEX11C	member of the peroxin11 (PEX11) gene family, integral to peroxisome membrane, controls peroxisome proliferation.
AT1G01830	0.151955	0.80139	-0.462315	0.505604	0.120994	0.909293	-0.276859	0.693929	0.452783	0.331198	NA	NA
AT1G01860	0.0057022	0.992859	-0.449586	0.368827	-0.0898517	0.912477	-0.190273	0.728386	-0.0543681	0.91307	PFC1	dimethyladenosine transferase
AT1G01880	-0.427291	0.598042	-0.816706	0.418789	-1.2919	0.0748102	-0.277707	0.812298	-0.787398	0.288119	NA	NA
AT1G01900	-0.967886	0.177224	-0.0716073	0.96281	-0.98607	0.219961	1.36991	0.106441	-0.27428	0.764131	ATSBT1.1;SBTI1.1	Encodes AtSBT1.1, a subtilisin-like serine protease. Cleaves the phytosulfokine AtPSK4, a growth promoting peptide.
AT1G01910	0.308703	0.443895	0.356621	0.512623	0.467677	0.268706	0.105258	0.862126	0.133725	0.765127	NA	NA
AT1G01920	-0.177557	0.777174	-0.620764	0.37028	0.057847	0.965633	-0.298398	0.688441	0.788313	0.0745936	NA	NA
AT1G01930	-0.246848	0.627588	0.0300428	0.976068	0.19711	0.808424	0.278487	0.667552	0.409746	0.345608	NA	NA
AT1G01940	0.18638	0.755901	-0.529725	0.446116	0.497337	0.405969	-0.363726	0.609785	1.07338	0.00746357	NA	NA
AT1G01950	-0.72899	0.110297	-0.625605	0.316861	-0.0677826	0.956617	0.0932359	0.905852	0.362702	0.439857	ARK2;AtKINUb	Encodes a member of the armadillo/beta-catenin repeat kinesin motor family. Mutants have twisted roots due to abnormal cell file rotation; the phenotype is dependent on microtubules.
AT1G01960	-0.753686	0.137438	-0.176076	0.860476	0.11791	0.919144	0.439571	0.547044	0.899149	0.0396606	EDA10	NA
AT1G01970	0.119912	0.837814	0.0267991	0.978852	-0.389009	0.528057	0.0919551	0.905308	-0.283275	0.558941	NA	NA
AT1G01990	-0.182748	0.681334	0.18395	0.788196	0.0941254	0.910576	0.376566	0.472129	0.363419	0.322844	NA	NA
AT1G02000	0.479974	0.356153	0.549185	0.423248	0.0942379	0.938436	0.491187	0.472228	-0.514112	0.279309	GAE2	UDP-D-glucuronate 4-epimerase
AT1G02010	-0.477546	0.24411	-0.151677	0.843561	-0.24812	0.697656	0.379306	0.504493	0.281585	0.503273	SEC1A	member of KEULE Gene Family
AT1G02020	-0.429051	0.264043	-0.126442	0.86306	0.121493	0.871683	0.258425	0.635997	0.479435	0.161314	NA	NA
AT1G02050	-0.123035	0.858306	-0.314229	0.731754	0.156124	0.88876	-0.491708	0.525893	-0.0380362	0.961049	LAP6;PSKA	NA
AT1G02060	-0.916345	0.100276	-0.577426	0.479354	-0.233892	0.827494	0.0691449	0.947706	0.449754	0.439044	NA	NA
AT1G02080	-0.619861	0.232982	-0.0277898	0.98022	-0.018769	0.989131	0.429137	0.557145	0.49369	0.320869	NA	NA
AT1G02090	0.423669	0.300444	0.222227	0.744064	0.127871	0.87261	0.120652	0.847928	-0.212487	0.62364	ATCSN7;COP15;CSN7;FUS5	encodes a phosphoprotein that is a subunit of the COP9 signalosome. Mutants exhibit constitutive photomorphogenic phenotype.
AT1G02100	0.361597	0.392011	0.253782	0.699525	0.0064882	0.996182	-0.244134	0.676259	-0.37479	0.337841	SBI1	NA
AT1G02110	-0.614912	0.311132	-1.07339	0.143158	-0.496275	0.528032	-0.498755	0.555563	0.125229	0.86538	NA	NA
AT1G02120	-0.0863416	0.857516	-0.239392	0.69161	0.0225345	0.98212	-0.292863	0.585865	0.0565188	0.910615	VAD1	Encodes VAD1 (Vascular Associated Death1), a regulator of cell death and defense responses in vascular tissues. VAD1 is a putative membrane associated protein and contains a GRAM domain. vad1 is a lesion mimic mutant that exhibits light conditional appearance of propagative HR (hypersensitive response)-like lesions along the vascular system.
AT1G02130	-0.165364	0.745195	0.145938	0.858866	0.0787627	0.938688	0.337825	0.576752	0.283001	0.517831	ARA-5;ARA5;ATRAB1B;ATRABD2A;RA-5;RABD2A	Belongs to the Rab1 GTPase subfamily. This small GTP-binding protein is required in ER to Golgi transportation.
AT1G02140	0.51989	0.195286	0.159861	0.832046	0.261571	0.673304	-0.210906	0.720622	-0.154905	0.739808	HAP1;MAGO;MEE63	NA
AT1G02145	0.302596	0.44265	-0.0127	0.988135	0.175533	0.78893	-0.266241	0.617455	-0.0234677	0.964848	ALG12;EBS4	NA
AT1G02150	-0.0960882	0.837091	-0.0785722	0.91622	0.149989	0.828056	-0.0725805	0.906239	0.286557	0.436367	NA	NA
AT1G02160	0.418836	0.43923	-0.142512	0.889202	0.257371	0.769563	-0.473936	0.508073	-0.114416	0.857777	NA	NA
AT1G02170	0.0213414	0.971593	0.264731	0.663782	0.456784	0.294869	-0.0818489	0.898344	0.185072	0.665558	ATMC1;AtMCP1b;ATMCPB1;LOL3;MC1;MCP1b	Metacaspase AtMCP1b. Arginine/lysine-specific cysteine protease activity. Induces apoptosis in yeast. Contains Pfam profile PF00656: ICE-like protease (caspase) p20 domain
AT1G02180	0.366439	0.60946	0.151763	0.904305	-0.663541	0.466884	0.0622689	0.957305	-1.55132	0.00585811	NA	NA
AT1G02220	-0.262012	0.745179	0.321043	0.793751	0.724618	0.364281	-0.547034	0.583575	0.310896	0.679516	ANAC003;NAC003	NA
AT1G02230	-1.99996	0.0675536	-1.95855	0.236596	-0.606891	0.743322	-1.19834	0.490664	0.921073	0.41559	ANAC004;NAC004	NA
AT1G02260	-0.415181	0.358101	-0.170515	0.835447	0.252296	0.720488	0.123516	0.859247	0.614018	0.110915	NA	NA
AT1G02270	0.27954	0.549557	0.0436229	0.963456	0.0475532	0.965767	-0.209611	0.736082	-0.0364704	0.951123	NA	NA
AT1G02280	0.201506	0.749018	-0.166678	0.868883	-0.277185	0.753167	-0.55147	0.43768	-0.51295	0.306666	ATTOC33;PPI1;TOC33	Encodes a GTP-binding GTP-ase. Component of the chloroplast protein import machinery. Required for import of POR B into plastids. Toc33 phosphorylation may not play an important role in vivo.
AT1G02290	-0.653989	0.315043	-0.744385	0.386223	-0.194676	0.87717	-0.412329	0.649222	0.484704	0.445433	NA	NA
AT1G02300	0.0554064	0.941238	-0.305222	0.730066	-0.440474	0.537767	-0.533324	0.463644	-0.719557	0.126187	NA	NA
AT1G02305	0.625613	0.113136	0.395301	0.492704	0.115491	0.889592	-0.112389	0.86139	-0.571938	0.109023	NA	NA
AT1G02330	0.408493	0.267754	0.18939	0.767771	0.371222	0.401388	-0.169704	0.753569	0.000937397	0.998135	NA	NA
AT1G02335	1.32668	0.103807	0.310702	0.837269	-0.973883	0.340293	0.531898	0.659378	-2.28813	0.0010914	GL22;PDGLP2	NA
AT1G02340	-1.81994	0.15937	-0.348471	0.890326	-1.18599	0.499435	0.591761	0.754419	-1.13115	0.394682	FBI1;HFR1;REP1;RSF1	Encodes a light-inducible, nuclear bHLH protein involved in phytochrome signaling. Mutants exhibit a long-hypocotyl phenotype only under far-red light but not under red light and are defective in other phytochrome A-related responses. Mutants also show blue light response defects. HFR1 interacts with COP1, co-localizes to the nuclear specks and is ubiquinated by COP1.
AT1G02360	-0.819279	0.511901	-1.51978	0.369575	-0.507935	0.812329	-2.22744	0.114107	-0.894491	0.443986	NA	NA
AT1G02370	-0.147908	0.832273	-0.706939	0.340772	0.284916	0.756548	-0.698253	0.342192	0.846933	0.0764829	NA	NA
AT1G02380	0.0364361	0.970814	-0.152435	0.911506	-1.60431	0.0163766	-0.48241	0.618647	-1.83126	0.00199509	NA	NA
AT1G02390	0.546656	0.639517	-0.919218	0.523874	-0.809952	0.555819	-1.64217	0.178137	-1.94445	0.0198173	ATGPAT2;GPAT2	Encodes a member of a family of proteins with glycerol-3-phosphate acyltransferase activity.
AT1G02400	0.862614	0.288131	0.206357	0.892762	-0.454027	0.720193	-1.03486	0.299859	-1.43204	0.0270944	ATGA2OX4;ATGA2OX6;DTA1;GA2OX6	Encodes a gibberellin 2-oxidase that acts on C19 gibberellins but not C20 gibberellins.
AT1G02405	0.56592	0.354126	0.321938	0.732936	0.449866	0.51441	0.381305	0.642327	1.04653	0.0223501	NA	NA
AT1G02410	-0.198931	0.688376	0.0313314	0.973743	0.245471	0.720614	0.211568	0.73453	0.509386	0.187336	NA	NA
AT1G02420	-0.105229	0.857565	-0.198706	0.810126	-0.124319	0.894648	0.113256	0.881216	0.247763	0.617958	NA	NA
AT1G02430	-1.1423	0.392771	-2.90264	0.168502	-0.652829	0.775939	-3.41755	0.0568954	-0.662525	0.648764	ARFD1B;ATARFD1B	A member of ARF GTPase family. A thaliana has 21 members of this family, known to be essential for vesicle coating and uncoating and functions in GTP-binding. Gene encoding ADP-ribosylation factor and similar to other ARFs and ARF-like proteins.
AT1G02450	-1.00873	0.460432	0.272838	0.927637	-1.8007	0.254263	-1.53141	0.401907	-2.40699	0.0476221	NIMIN-1;NIMIN1	NIMIN1 modulates PR gene expression according the following model: NPR1 forms a ternary complex with NIMIN1 and TGA factors upon SAR induction that binds to a positive regulatory cis-element of the PR-1 promoter, termed LS7. This leads to PR-1 gene induction. NIMIN1 decreases transcriptional activation, possibly through its EAR motif, which results in fine-tuning of PR-1 gene expression.
AT1G02460	0.855162	0.294437	0.8957	0.402374	0.537542	0.648193	1.17956	0.229411	-0.280473	0.760914	NA	NA
AT1G02470	1.93771	0.0957804	1.6483	0.301042	0.244343	0.922294	0.545268	0.736511	-2.49318	0.0104438	NA	NA
AT1G02475	0.464585	0.381471	0.4861	0.501386	0.161852	0.873015	0.393166	0.588705	-0.271729	0.620011	NA	NA
AT1G02500	-0.415647	0.3676	0.165293	0.844973	0.0578653	0.959443	0.190653	0.771785	0.189213	0.70615	AtSAM1;MAT1;METK1;SAM-1;SAM1	encodes a S-adenosylmethionine synthetase. SAM1 is regulated by protein S-nitrosylation. The covalent binding of nitric oxide (NO) to the Cys114 residue inhibits the enzyme activity.
AT1G02520	-0.79272	0.467174	1.96436	0.159794	3.67321	4.97124e-05	0.767829	0.623014	2.57963	0.00166827	ABCB11;MDR8;PGP11	NA
AT1G02560	0.440685	0.341915	0.347394	0.607287	-0.0512265	0.965633	0.211978	0.746993	-0.556592	0.167859	CLPP5;NCLPP1;NCLPP5	One of several nuclear-encoded ClpPs (caseinolytic protease). Contains a highly conserved catalytic triad of Ser-type proteases (Ser-His-Asp). The name reflects nomenclature described in Adam et. al (2001).
AT1G02610	0.706437	0.249452	0.60981	0.466871	0.874358	0.163347	0.400284	0.640575	-0.195893	0.781967	NA	NA
AT1G02640	-1.70894	0.0173985	-0.964474	0.353342	-0.0119976	0.996418	0.140468	0.916434	0.527656	0.521689	ATBXL2;BXL2	encodes a protein similar to a beta-xylosidase located in the extracellular matrix. This is a member of glycosyl hydrolase family 3 and has six other closely related members.
AT1G02650	0.242386	0.779035	-0.660921	0.579322	0.430763	0.719208	-1.17223	0.23298	-0.27897	0.738748	NA	NA
AT1G02660	-0.0813244	0.924226	0.209863	0.86064	0.734817	0.301166	-0.22046	0.816727	-0.0125141	0.988739	NA	NA
AT1G02670	-0.161305	0.830717	-0.216121	0.849629	0.0808045	0.957588	0.0904393	0.932819	0.491344	0.405746	NA	NA
AT1G02680	0.424046	0.31122	-0.00901066	0.991917	0.0840449	0.929223	-0.312925	0.59333	-0.419053	0.28059	TAF13	NA
AT1G02690	-0.0140626	0.985224	-0.254183	0.758725	-0.383731	0.54947	0.292911	0.671087	0.11471	0.846402	IMPA-6	Putative importin alpha isoform. When overexpressed can rescue the impa-4 decreased transformation susceptibility phenotype.
AT1G02720	-0.163623	0.754218	-0.175009	0.828628	-0.0781538	0.940456	-0.0168822	0.982197	0.0641992	0.912584	AtGATL5;GATL5	Encodes a protein with putative galacturonosyltransferase activity.
AT1G02730	-0.934258	0.169633	-0.376101	0.748958	-1.4605	0.0199114	0.836001	0.36205	-0.430851	0.556157	ATCSLD5;CSLD5;SOS6	Encodes a gene similar to cellulose synthase. Knock-out mutant has reduced growth, reduced xylan level and reduced xylan synthase activity in stems.
AT1G02740	-0.369545	0.401307	-0.32321	0.615885	-0.32008	0.59303	-0.174671	0.784253	-0.0723003	0.89647	NA	NA
AT1G02750	0.045896	0.928947	0.0529133	0.947383	-0.069147	0.938688	0.0442235	0.94763	-0.105772	0.814917	NA	NA
AT1G02770	-0.116773	0.903433	-0.104893	0.941368	0.245078	0.833906	0.650037	0.515267	1.6135	0.00303955	NA	NA
AT1G02780	0.417526	0.414955	-0.249627	0.770602	0.45021	0.469805	-0.568325	0.38123	0.32027	0.526096	emb2386	NA
AT1G02816	1.10422	0.0275203	0.622433	0.391885	0.573394	0.370573	0.102726	0.908649	-0.576306	0.249719	NA	NA
AT1G02820	0.362194	0.704924	-0.440509	0.76023	-0.393056	0.776226	-0.112204	0.936648	-0.314785	0.735021	AtLEA3;LEA3	NA
AT1G02840	0.0815898	0.862528	-0.0200118	0.980009	0.114766	0.877459	-0.222056	0.676215	-0.151353	0.719882	At-SR34;ATSRP34;SR1;SR34;SRP34	SR1 is a plant homologue of the human general/alternative splicing factor SF2/ASF.
AT1G02850	0.928529	0.059773	0.664109	0.336488	1.43138	0.00122138	0.269021	0.720551	0.406969	0.426196	BGLU11	NA
AT1G02860	0.955636	0.0315554	0.534257	0.41023	0.257067	0.748097	-0.0412332	0.962128	-0.638024	0.130918	BAH1;NLA	Encodes a likely ubiquitin E3 ligase with RING and SPX domains that is involved in mediating immune responses. Targeted by MIR827.
AT1G02870	-0.0259343	0.972094	-0.411306	0.559144	0.199557	0.819712	-0.290459	0.674286	0.620893	0.145285	NA	NA
AT1G02880	-0.163931	0.714579	0.0281998	0.973613	0.67717	0.0571129	0.370354	0.47518	0.942564	0.00159868	TPK1	Encodes a thiamine pyrophosphokinase capable of producing thiamine pyrophosphate from free thiamine.
AT1G02890	-0.353467	0.396777	-0.0448954	0.960112	0.145602	0.850899	0.229006	0.691054	0.385915	0.313348	NA	NA
AT1G02900	1.03806	0.287824	1.30621	0.295286	-0.516545	0.75615	-0.164482	0.916292	-2.51015	0.00156237	ATRALF1;RALF1;RALFL1	Member of a diversely expressed predicted peptide family showing sequence similarity to tobacco Rapid Alkalinization Factor (RALF), and is believed to play an essential role in the physiology of Arabidopsis. Consists of a single exon and is characterized by a conserved C-terminal motif and N-terminal signal peptide. Mediates Ca2+-dependent signaling.
AT1G02910	0.0217434	0.972888	0.0285252	0.975629	-0.0820343	0.933279	0.146171	0.819885	-0.152928	0.752834	LPA1	Mutants defective in this gene were shown to have a reduced PSII content (overall reduction in the levels of several PSII subunits) and a disrupted grana stack structure. The N-terminal half of the protein contains two tetratricopeptide repeat (TPR) motifs that are arranged tandemly, each consisting of a 34-residue degenerate consensus sequence. The N-terminal sequence is rich in positive and hyd…
AT1G02920	0.0107105	0.99449	-0.391648	0.804066	0.710269	0.551992	-1.48575	0.170815	0.590083	0.525348	ATGST11;ATGSTF7;ATGSTF8;GST11;GSTF7	Encodes glutathione transferase belonging to the phi class of GSTs. Naming convention according to Wagner et al. (2002).
AT1G02930	0.258566	0.622698	0.0589432	0.955329	0.56651	0.270378	-0.110495	0.883126	0.485898	0.265716	ATGST1;ATGSTF3;ATGSTF6;ERD11;GST1;GSTF6	Encodes glutathione transferase belonging to the phi class of GSTs. Naming convention according to Wagner et al. (2002).
AT1G02940	0.563273	0.672593	0.659503	0.718167	-0.686602	0.702072	1.74636	0.224166	-0.852939	0.455918	ATGSTF5;GSTF5	Encodes glutathione transferase belonging to the phi class of GSTs. Naming convention according to Wagner et al. (2002).
AT1G02950	0.42192	0.523926	0.19643	0.866411	-0.987076	0.124702	0.1382	0.891004	-1.51951	0.00279317	ATGSTF4;GST31;GSTF4	Encodes glutathione transferase belonging to the phi class of GSTs. Naming convention according to Wagner et al. (2002).
AT1G02960	0.165012	0.718783	-0.100287	0.896363	-0.0952533	0.910576	-0.392905	0.459143	-0.211226	0.61011	NA	NA
AT1G02970	-0.0497883	0.951036	0.0694389	0.954749	-0.0131849	0.993075	0.552502	0.470059	0.961864	0.0344197	ATWEE1;WEE1	Protein kinase that negatively regulates the entry into mitosis.
AT1G02990	-0.0984949	0.848109	0.149363	0.844973	-0.151069	0.844768	0.222137	0.704318	-0.117353	0.810293	NA	NA
AT1G03000	-0.51392	0.224604	-0.144119	0.860559	-0.115538	0.895363	0.184716	0.768774	0.169633	0.727099	PEX6	Encodes an apparent ATPase similar to yeast and human protein required for peroxisomal biogenesis. May facilitate recycling of PEX5, the peroxisomal matrix protein receptor, and thereby promote peroxisomal matrix protein import.
AT1G03010	-0.375165	0.774371	-0.511011	0.797896	-1.15323	0.398643	-0.445776	0.789554	-0.772324	0.515894	NA	NA
AT1G03030	0.32151	0.384721	0.257102	0.636163	0.252404	0.628552	0.0712481	0.904543	0.00208317	0.996189	NA	NA
AT1G03040	0.29509	0.481727	0.352289	0.532257	0.241853	0.694736	0.20551	0.720084	-0.048876	0.925689	NA	NA
AT1G03055	-1.55982	0.0308469	0.0965098	0.955665	-0.888892	0.308036	1.63184	0.0580819	0.264122	0.776757	AtD27;D27	NA
AT1G03060	-0.809186	0.0645094	-0.209137	0.799606	-0.161103	0.858373	0.204715	0.76371	0.423866	0.338086	SPI	Encodes a WD/BEACH domain protein involved in cell morphogenesis.
AT1G03080	0.790792	0.154989	0.718264	0.337398	0.460822	0.543977	0.36295	0.651469	-0.380694	0.509473	NET1D	NA
AT1G03090	-0.571675	0.248304	0.195027	0.830541	0.615687	0.254752	0.191386	0.798127	0.257842	0.627246	MCCA	MCCA is the biotinylated subunit of the dimer MCCase, which is involved in leucine degradation. Both subunits are nuclear coded and the active enzyme is located in the mitochondrion.
AT1G03100	-0.136061	0.819965	-0.427098	0.539327	-0.116644	0.910357	-0.104213	0.897802	0.26333	0.609312	NA	NA
AT1G03110	0.163139	0.742519	-0.183791	0.805403	0.68599	0.0729332	0.00213281	0.997535	1.36218	9.8074e-06	AtTRM82;TRM82	NA
AT1G03130	0.227267	0.640535	0.0612981	0.947145	-0.361627	0.526661	-0.412166	0.484353	-1.01813	0.00286649	PSAD-2	Encodes a protein predicted by sequence similarity with spinach PsaD to be photosystem I reaction center subunit II (PsaD2)
AT1G03140	0.167037	0.710392	0.116512	0.874086	0.327044	0.512365	-0.238497	0.662024	0.0121603	0.982601	NA	NA
AT1G03150	0.740306	0.0837562	0.461455	0.458691	0.216016	0.780065	-0.157486	0.817579	-0.441344	0.295875	NA	NA
AT1G03160	-0.574727	0.123149	-0.294967	0.610639	-0.0417039	0.966814	0.193482	0.730171	0.676836	0.0347987	FZL	A new plant-specific member of the dynamin superfamily; defines a new protein class within the dynamin superfamily of membrane remodeling GTPases that regulates organization of the thylakoid network in plants. Targeted to chloroplasts and associated with thylakoid and envelope membranes as punctate structures. Knockout mutants have abnormalities in chloroplast and thylakoid morphology, including …
AT1G03180	0.263144	0.705362	-0.402896	0.681101	0.21436	0.842037	-0.558545	0.515267	0.513074	0.361603	NA	NA
AT1G03190	-0.294742	0.47927	-0.0732447	0.927452	0.111032	0.889592	0.198802	0.730171	0.290407	0.462824	ATXPD;UVH6	UV damage and heat induce a common stress response in plants that leads to tissue death and reduced chloroplast function. The UVH6 product is suggested to be a negative regulator of this response.
AT1G03200	-0.730352	0.258941	-0.301907	0.794372	-0.29583	0.793692	0.0695762	0.952555	0.238742	0.751285	NA	NA
AT1G03210	-0.491809	0.571189	-0.901684	0.406821	-0.523168	0.657872	-1.19747	0.227199	-0.316998	0.727393	NA	NA
AT1G03220	0.134068	0.838933	0.357529	0.659836	1.68859	0.000122697	-0.281217	0.709795	0.362151	0.499065	NA	NA
AT1G03230	-0.552211	0.474098	-0.710948	0.491607	0.858854	0.291754	-0.697851	0.489524	1.13616	0.0750068	NA	NA
AT1G03250	0.555367	0.150449	0.22591	0.729974	0.464071	0.294108	0.150585	0.801474	0.0932	0.84742	NA	NA
AT1G03260	0.20201	0.648626	-0.179904	0.796778	0.0795405	0.928591	-0.242295	0.666472	0.0669519	0.894772	NA	NA
AT1G03270	-0.529096	0.39128	-0.236071	0.819716	-0.308045	0.752782	0.885669	0.231539	0.278606	0.679407	NA	NA
AT1G03280	0.101801	0.819297	0.122975	0.858866	-0.0499336	0.957604	0.060489	0.920712	-0.268654	0.454347	NA	NA
AT1G03290	0.231033	0.596674	-0.00462853	0.995945	-0.437204	0.333106	-0.565501	0.252136	-0.861373	0.00627412	NA	NA
AT1G03300	-0.771978	0.367775	-1.63142	0.106855	-1.43829	0.0731239	-0.676256	0.572405	-0.339363	0.724865	ATDUF1;DUF1	Member of the plant-specific DUF724 protein family. Arabidopsis has 10 DUF724 proteins. Loss of function mutant has a WT phenotype
AT1G03310	-0.278953	0.631571	-0.614433	0.372699	-0.831626	0.100265	0.105537	0.902383	0.0828849	0.903827	AtBE2;ATISA2;BE2;DBE1;ISA2	Encodes a protein with strong similarity to isoamylase (EC:3.2.1.68) however lacks critical residues known to be important for activity. Appears to co localize with ISA1 in the chloroplast isoamylase complex. Mutations in this gene cause the loss of detectable isoamylase activity and the disruption of normal starch structure. It has been postulated that AtISA2 interacts with AtISA1 to form the Is…
AT1G03330	0.868266	0.0705219	0.364952	0.634	0.166485	0.865846	-0.351153	0.62372	-0.642265	0.15222	LSM2	NA
AT1G03340	-0.276229	0.671019	-0.716163	0.346362	-0.343077	0.696944	-0.354872	0.669047	0.0821379	0.914142	NA	NA
AT1G03350	0.415732	0.294047	0.263623	0.667617	0.0750016	0.936479	0.041666	0.952443	-0.386573	0.296162	NA	NA
AT1G03360	0.0571106	0.925481	-0.208646	0.796099	0.302963	0.644798	-0.429715	0.489662	0.372459	0.392349	ATRRP4;RRP4	NA
AT1G03365	0.0283777	0.957452	-0.00997771	0.990534	0.0194084	0.984261	-0.134179	0.80851	-0.0509045	0.915718	NA	NA
AT1G03370	-0.574602	0.220344	-0.273944	0.72402	-0.152516	0.868789	-0.224331	0.744907	0.210631	0.689025	NA	NA
AT1G03380	-0.193182	0.651505	-0.0188546	0.981611	-0.262009	0.635139	0.140558	0.806252	-0.0440853	0.93071	ATATG18G;ATG18G	NA
AT1G03400	-0.993438	0.0939091	-0.619059	0.476618	-0.939735	0.128989	-0.146187	0.883126	-0.305189	0.649084	NA	A single copy gene that encodes a protein with sequence similarity to tomato E8 (ACC oxidase, the last step in ethylene biosynthesis) involved in ethylene synthesis and fruit ripening in tomato. This gene is not induced by ethylene in siliques. The transcript is found in siliques, etiolated seedlings, leaves, stems and flowers.
AT1G03410	0.00886929	0.989598	-0.0184839	0.985061	-0.442287	0.410108	0.0639432	0.933764	-0.538692	0.178706	2A6	NA
AT1G03420	0.501335	0.405368	-0.251591	0.808333	-0.186763	0.868654	-0.40211	0.625425	-0.193027	0.777805	NA	NA
AT1G03430	0.419479	0.279297	0.324805	0.562656	-0.28319	0.610089	-0.00080293	0.999152	-0.577656	0.0826112	AHP5	Encodes AHP5, one of the six Arabidopsis thaliana histidine phosphotransfer proteins (AHPs). AHPs function as redundant positive regulators of cytokinin signaling. Members of the AHP gene family include: AT3G21510 (AHP1), AT3G29350 (AHP2), AT5G39340 (AHP3), AT3G16360 (AHP4), AT1G03430 (AHP5) and AT1G80100 (AHP6).
AT1G03440	-0.138966	0.783222	0.166427	0.827676	-0.337083	0.551111	0.215986	0.720643	-0.484336	0.201763	NA	NA
AT1G03457	-1.11092	0.274451	-1.82146	0.159794	-1.72192	0.0904123	-1.26861	0.352271	-1.22581	0.193868	AtBRN2;BRN2	NA
AT1G03470	0.317012	0.53713	-0.0258621	0.980473	-0.653113	0.222411	-0.668648	0.276889	-1.64993	9.92922e-06	NET3A	NA
AT1G03475	-0.143376	0.745223	-0.185405	0.774763	-0.113946	0.877958	-0.205207	0.700358	-0.0118664	0.98258	ATCPO-I;HEMF1;LIN2	Encodes coproporphyrinogen III oxidase, a key enzyme in the biosynthetic pathway of chlorophyll and heme, a tetrapyrrole pathway. Mutants express cytological and molecular markers associated with the defense responses, usually activated by pathogen infection.
AT1G03495	1.06108	0.255535	0.546047	0.715978	0.538359	0.713104	1.62078	0.153366	0.105819	0.932837	NA	NA
AT1G03510	0.0262865	0.974988	0.097523	0.932702	-0.0520824	0.972113	0.189521	0.830538	-0.0746479	0.922917	NA	NA
AT1G03520	-0.366292	0.395317	-0.0617579	0.943763	0.391778	0.448422	0.200866	0.741124	0.458218	0.231719	NA	NA
AT1G03530	-0.677174	0.226335	-0.36766	0.678523	-0.0910559	0.946839	0.266468	0.748604	0.825728	0.0909348	ATNAF1;NAF1	NA
AT1G03540	-0.808	0.326666	-0.78709	0.508057	-0.250546	0.875015	-0.278198	0.83548	0.37523	0.680625	NA	NA
AT1G03545	-0.439797	0.575046	0.25731	0.842783	-0.0863073	0.961069	0.751985	0.437326	0.390742	0.616396	NA	NA
AT1G03550	-0.357024	0.437448	-0.197482	0.802134	0.0112248	0.993026	0.0167791	0.982197	0.411477	0.326831	AtSCAMP4;SCAMP4	NA
AT1G03560	0.0901957	0.854028	0.0650419	0.936054	0.596468	0.117951	0.166141	0.770858	0.565286	0.0906981	NA	NA
AT1G03580	-0.0422228	0.984073	-0.690385	0.779985	2.33964	0.0935058	-0.861393	0.661979	2.70077	0.0322786	NA	NA
AT1G03590	-0.0673994	0.892921	-0.2203	0.724805	-0.373257	0.422635	-0.201024	0.715011	-0.499868	0.137365	NA	NA
AT1G03600	-0.334322	0.602896	-0.186213	0.867478	-0.458653	0.55827	-0.0914547	0.924678	-0.236418	0.718685	PSB27	NA
AT1G03610	-0.236825	0.605045	0.139333	0.860476	-0.0579362	0.957411	0.297623	0.608866	-0.146928	0.759052	NA	NA
AT1G03620	0.198214	0.799589	0.632391	0.489249	0.0505299	0.976967	0.0524569	0.964252	-0.445483	0.501986	NA	NA
AT1G03630	-0.521977	0.29207	-0.476117	0.493418	-0.778629	0.106332	0.239841	0.736221	-0.130556	0.825698	POR;PORC	Encodes for a protein with protochlorophyllide oxidoreductase activity. The enzyme is NADPH- and light-dependent.
AT1G03650	0.183981	0.80689	-0.158782	0.897188	0.362309	0.702448	-0.821974	0.301249	0.152512	0.837324	NA	NA
AT1G03680	-0.785979	0.0948666	-0.168826	0.858166	-0.433811	0.489588	0.6137	0.339209	0.359982	0.462263	ATHM1;ATM1;THM1;TRX-M1	encodes a chloroplast thioredoxin similar to prokaryotic thioredoxins.
AT1G03687	-0.196314	0.666164	-0.0879222	0.912211	-0.117649	0.883256	0.139392	0.820489	0.140591	0.763656	NA	NA
AT1G03730	0.944759	0.0624959	-0.246167	0.794929	-0.0619945	0.964189	-0.813399	0.219272	-0.700484	0.136621	NA	NA
AT1G03740	-0.324115	0.521073	0.107332	0.90772	0.155469	0.86537	0.249417	0.713425	0.569613	0.177414	NA	NA
AT1G03750	-0.406632	0.340416	-0.0831927	0.920854	0.0708415	0.943328	0.151571	0.813594	0.22791	0.608215	CHR9	NA
AT1G03760	-0.193663	0.713098	-0.155362	0.857778	0.0704362	0.949064	-0.231424	0.725193	0.360551	0.41352	NA	NA
AT1G03770	0.107954	0.845447	-0.0430347	0.964571	0.323666	0.592909	-0.229727	0.720551	0.545128	0.159347	ATRING1B;RING1B	Encodes a nuclear localized protein with similarity to animal polycomb repressive core complex1 (PRC1) core component RING.Appears to function redundantly with ATRING1a, a close paralog. Both interact physically with CLF and LHP1 and appear to function together to repress class I KNOX gene expression.
AT1G03780	-0.89778	0.221078	0.0624564	0.968475	-1.3449	0.0436163	1.22723	0.165559	0.087645	0.932212	AtTPX2;TPX2	Homolog of vertebrate TPX2. Protein has three domains involved in nuclear targeting, one in nuclear export and two in microtubule binding. Involved in mitotic spindle assembly during late prophase and early prometaphase.
AT1G03800	0.677914	0.42505	-0.563333	0.64239	0.619944	0.583631	-0.222492	0.86308	-0.12061	0.909978	ATERF10;ERF10	encodes a member of the ERF (ethylene response factor) subfamily B-1 of ERF/AP2 transcription factor family (ATERF-10). The protein contains one AP2 domain. There are 15 members in this subfamily including ATERF-3, ATERF-4, ATERF-7, and leafy petiole.
AT1G03820	1.29071	0.027192	-0.249824	0.833178	-1.42755	0.0126473	-0.872741	0.282143	-2.58892	1.54482e-07	NA	NA
AT1G03830	-0.701238	0.186493	-0.752746	0.283999	-0.428538	0.548802	-0.284095	0.720551	0.486797	0.34497	NA	NA
AT1G03840	0.437642	0.529604	0.578257	0.510691	-0.685008	0.40709	0.918856	0.242025	-1.16628	0.0425983	MGP	MGP is a nuclear-localized putative transcription factor with three zinc finger domains. MGP can interact with three proteins implicated in root patterning: SCR, SHR, and JKD in Y2H assays, and these interactions depend on the first zinc finger in MGP. MGP appears to be a direct transcriptional target of SHR and SCR, based on promoter binding assays, though it is not expressed in the QC, based on…
AT1G03850	-0.498245	0.699756	-0.503633	0.802156	1.64743	0.155146	-2.34832	0.0844226	0.525388	0.673962	ATGRXS13;GRXS13	NA
AT1G03860	-0.150904	0.756185	0.10806	0.892802	0.466703	0.307132	0.406768	0.461125	0.98536	0.00206017	ATPHB2;PHB2	prohibitin 2
AT1G03870	-0.638074	0.336989	-0.359669	0.742128	-0.857856	0.212604	0.324068	0.735699	-0.291857	0.685444	FLA9	fasciclin-like arabinogalactan-protein 9 (Fla9)
AT1G03900	-0.158587	0.716087	0.0860626	0.905798	0.211988	0.721936	0.180226	0.737625	0.356685	0.310018	ABCI18;ATNAP4;NAP4	member of NAP family, an heterogeneous subfamily of the ATP-binding Cassette (ABC) superfamily of membrane transporters. The NAPs proteins are characterized by having only one nucleotide-binding folds (NBFs) domain.
AT1G03905	-0.310188	0.502353	-0.101336	0.904787	0.772877	0.0459009	0.342587	0.582355	1.21549	0.00022468	ABCI19	NA
AT1G03910	0.152012	0.72092	-0.0482147	0.951699	0.0166107	0.986339	-0.165611	0.754419	-0.111381	0.795178	CTN	NA
AT1G03930	-0.297115	0.612203	0.0960053	0.927637	0.0625869	0.962809	0.470656	0.515267	0.449642	0.374857	ADK1;CKL9ALPHA;CKL9BETA	Phosphorylates serine, threonine, and tyrosine
AT1G03940	1.10795	0.249452	0.572005	0.711706	0.182158	0.93628	1.7075	0.153096	-0.283065	0.808837	NA	NA
AT1G03950	0.427019	0.32724	0.417957	0.484237	0.120041	0.890164	0.193613	0.75684	-0.390929	0.338756	VPS2.3	NA
AT1G03960	-0.177803	0.74615	0.0492276	0.961637	-0.00135498	0.999961	0.257826	0.697767	0.315102	0.503649	NA	NA
AT1G03970	0.392912	0.304221	-0.0497883	0.953159	-0.400353	0.36984	-0.393151	0.439268	-0.767133	0.012556	GBF4	encodes a basic leucine zipper G-box binding factor that can bind to G-box motifs only as heterodimers with GBF2 or GBF3. A single amino acid change can confer G-box binding as homodimers.
AT1G03990	2.38213	0.181444	0.728343	0.8039	2.31845	0.261556	2.56549	0.244485	-1.48348	0.398079	NA	NA
AT1G04000	-0.0586588	0.916642	0.466099	0.406821	0.0530583	0.960214	0.328938	0.575715	-0.288112	0.49512	NA	NA
AT1G04010	-0.228141	0.650336	-0.144726	0.86488	-0.0271128	0.981931	0.311019	0.621876	0.417557	0.323494	ATPSAT1;ERP1;PSAT1	NA
AT1G04020	-0.0424956	0.963202	-0.220672	0.849629	-0.0261188	0.987607	0.22902	0.808361	1.21993	0.0153494	ATBARD1;BARD1;ROW1	Encodes a protein containing two tandem BRCA1 C-Terminal (BRCT) domains, which function in phosphorylation-dependent proteinprotein interactions.Loss of function mutations cause defects in meristem organization due to failure to repress WUS. BARD1 binds to WUS promoter and over expression of BARD reduces the extent of WUS expression.
AT1G04030	-0.396089	0.428554	-0.134672	0.8835	-0.689536	0.160441	0.586114	0.352271	-0.128685	0.829234	NA	NA
AT1G04040	-0.683345	0.606457	-2.20441	0.141843	0.393197	0.864265	-1.42273	0.36055	1.62559	0.12981	NA	NA
AT1G04050	-0.621498	0.529506	-2.30485	0.0336234	-1.15375	0.247851	-1.37475	0.25683	-0.0976134	0.939176	SDG13;SUVR1	Encodes SUVR1, one of the four closely related Arabidopsis SUVR proteins that belong to the SU(VAR)3-9 subgroup of SET-domain proteins. Proteins containing the evolutionarily conserved SET domain are involved in regulation of eukaryotic gene expression and chromatin structure through their histone lysine methyltransferase (HMTase) activity. SUVR1, SUVR2 and SUVR4 proteins contain a novel domain a…
AT1G04070	0.850674	0.0925555	0.202613	0.837117	0.274763	0.755981	-0.351826	0.637703	-0.366184	0.492087	ATTOM22-I;TOM22-I	Subunit of the TOM complex, a translocase in the outer mitochondrial membrane that selectively allows proteins with a mitochondrial targeting sequence to enter the mitochondrion.
AT1G04080	-0.235685	0.64161	0.0588715	0.953159	-0.00521723	0.997796	0.371488	0.555563	0.272447	0.559439	PRP39	NA
AT1G04100	0.468413	0.31602	0.877131	0.116023	0.601422	0.224829	-0.0120072	0.988396	-0.122466	0.825762	IAA10	Auxin induced gene, IAA10 (IAA10).
AT1G04120	0.0851982	0.889745	0.615783	0.317336	0.189403	0.827754	0.444627	0.487049	-0.206595	0.690799	ABCC5;ATABCC5;ATMRP5;MRP5	encodes a high-affinity inositol hexakisphosphate transporter that plays a role in guard cell signaling and phytate storage. It is a member of MRP subfamily / ABC transporter subfamily C.
AT1G04130	0.142826	0.754218	0.134915	0.85281	0.0467313	0.961091	0.174161	0.756244	0.234343	0.554556	AtTPR2;TPR2	NA
AT1G04140	-0.337624	0.424961	-0.0456023	0.960112	0.121073	0.882242	0.228604	0.694005	0.389022	0.312595	NA	NA
AT1G04160	-0.611711	0.39583	-0.527537	0.607287	-0.582325	0.51441	0.469724	0.63464	0.359852	0.630893	ATXIB;XI-8;XI-B;XIB	Encodes a member of the type XI myosin protein family involved in root hair elongation.
AT1G04170	0.264234	0.503222	-0.00156557	0.998839	0.0906954	0.910547	-0.140883	0.801466	0.051244	0.916489	EIF2	protein synthesis initiation factor eIF2 gamma
AT1G04180	-2.58263	0.175614	-0.59919	0.865427	-2.48593	0.292328	0.98884	0.721284	-1.91962	0.341771	YUC9	NA
AT1G04190	0.241938	0.544078	-0.0302917	0.970957	0.203697	0.735317	-0.0647694	0.916818	0.318644	0.368017	TPR3	NA
AT1G04200	-0.562842	0.20834	-0.300088	0.672296	-0.315867	0.632174	-0.0317492	0.969243	0.170342	0.743601	NA	NA
AT1G04210	-0.287663	0.502893	0.126548	0.869215	-0.0455026	0.965633	0.366439	0.508782	0.203762	0.639841	NA	Encodes a putative Raf-related kinase.
AT1G04220	0.0377506	0.986564	-0.75015	0.730397	0.912491	0.632174	-0.586605	0.80846	1.06959	0.486992	KCS2	Encodes KCS2, a member of the 3-ketoacyl-CoA synthase family involved in the biosynthesis of VLCFA (very long chain fatty acids).
AT1G04230	0.291092	0.465296	0.0551175	0.945157	0.139107	0.848058	-0.142425	0.805361	-0.165336	0.695778	NA	NA
AT1G04240	-1.15333	0.3356	-2.08098	0.151639	-1.70831	0.142164	-0.495795	0.764666	-0.346292	0.800112	IAA3;SHY2	SHY2/IAA3 regulates multiple auxin responses in roots. It is induced rapidly by IAA, and has been shown to be phosphorylated by oat phytochrome A in vitro.
AT1G04250	0.33259	0.718984	0.0828594	0.96229	-1.80123	0.0108971	0.58463	0.602021	-2.02526	0.00139419	AXR3;IAA17	Transcription regulator acting as repressor of auxin-inducible gene expression. Auxin-inducible AUX/IAA gene. Short-lived nuclear protein with four conserved domains. Domain III has homology to beta alpha alpha dimerization and DNA binding domains. Involved in auxin signaling. Auxin induces the degradation of the protein in a dosage-dependent manner in a process mediated by AtRac1. Auxin induced …
AT1G04260	0.686985	0.176148	0.186799	0.849337	0.549853	0.368251	-0.598946	0.380931	-0.412017	0.418986	MPI7;MPIP7;PRA1.D	Encodes protein that interacts with CaMV movement protein. Colocalizes in the cytoplasm with the movement protein. Has similarity to mammalian proteins (such as the rat PRA1) which have been described as rab acceptors.
AT1G04270	0.236936	0.563403	-0.0925718	0.899901	0.313746	0.527721	-0.204667	0.704898	0.463259	0.167027	RPS15	Encodes cytosolic ribosomal protein S15.
AT1G04280	-0.535982	0.681449	-1.49319	0.32933	0.628443	0.73495	-1.79302	0.208547	0.93853	0.415111	NA	NA
AT1G04290	0.230006	0.658451	0.0879261	0.924732	0.0154689	0.989319	0.222898	0.738013	-0.0259642	0.967796	NA	NA
AT1G04300	-0.495846	0.285926	-0.0588836	0.954749	0.274529	0.704065	0.339112	0.600734	0.612308	0.130772	NA	NA
AT1G04310	0.114778	0.874004	0.278156	0.774945	-0.272426	0.778007	0.115618	0.900417	-0.855941	0.0767054	ERS2	encodes an ethylene receptor related to bacterial two-component histidine kinases.
AT1G04330	0.0169373	0.99124	-0.215424	0.911517	-2.18356	0.0276612	0.536093	0.715429	-1.33156	0.195336	NA	NA
AT1G04340	0.112741	0.850311	0.23179	0.781417	0.146204	0.877457	0.355993	0.595801	0.213922	0.683347	NA	NA
AT1G04350	-0.308233	0.623329	0.262219	0.79075	-0.644751	0.306664	0.822395	0.240951	-0.601031	0.243745	NA	encodes a protein whose sequence is similar to 2-oxoglutarate-dependent dioxygenase
AT1G04360	-0.597651	0.663653	-1.10295	0.541681	1.1988	0.406121	-0.694534	0.70012	1.90503	0.0780968	NA	NA
AT1G04390	-0.201786	0.648362	-0.110659	0.885396	-0.202933	0.758091	0.0563792	0.934542	-0.242755	0.555127	NA	NA
AT1G04400	0.0615274	0.914809	0.17541	0.820387	-0.0568039	0.958085	0.228935	0.708847	-0.254035	0.566494	AT-PHH1;ATCRY2;CRY2;FHA;PHH1	Blue light receptor mediating blue-light regulated cotyledon expansion and flowering time. Positive regulator of the flowering-time gene CONSTANS. This gene possesses a light-induced CNT2 N-terminal homodimerisation domain.Involved in blue-light induced stomatal opening. Involved in triggering chromatin decondensation. An 80-residue motif (NC80) is sufficient to confer CRY2's physiological functi…
AT1G04410	0.0329569	0.951765	-0.00957925	0.990822	0.38768	0.389659	0.113672	0.846903	0.516527	0.118837	c-NAD-MDH1	NA
AT1G04420	-0.593435	0.141769	-0.181911	0.806439	-0.0935739	0.919167	0.328778	0.57605	0.458012	0.228378	NA	NA
AT1G04430	-0.33777	0.602407	-0.5456	0.506819	-1.11703	0.036691	-0.0924179	0.924424	-0.930739	0.0604635	NA	NA
AT1G04440	-0.0158815	0.985858	0.52768	0.527938	-0.26937	0.793692	0.424096	0.608096	-0.779841	0.132076	CKL13	NA
AT1G04480	0.515752	0.332033	-0.0524666	0.963456	0.414501	0.555529	-0.518868	0.46375	0.206872	0.726198	NA	NA
AT1G04500	1.39677	0.204284	1.47354	0.294066	0.600855	0.738172	0.529483	0.730103	-2.30514	0.0115708	NA	NA
AT1G04510	-0.333462	0.524688	0.0584281	0.958012	0.153837	0.87268	0.405176	0.555448	0.518725	0.251412	MAC3A	Encodes MAC3A, a U-box proteins with homology to the yeast and human E3 ubiquitin ligase Prp19. Associated with the MOS4-Associated Complex (MAC). Involved in plant innate immunity.
AT1G04520	-2.06812	0.0656274	-2.82764	0.0342068	-1.93723	0.069785	-0.273383	0.883126	0.610343	0.611463	PDLP2	NA
AT1G04530	-0.272677	0.659963	-0.773052	0.277262	-0.511156	0.451572	-0.800777	0.239849	-0.298375	0.605725	TPR4	NA
AT1G04550	-0.0426727	0.936352	-0.419058	0.419236	-0.638163	0.082887	-0.230345	0.673846	-0.498418	0.142443	BDL;IAA12	IAA12/BDL plays a role in auxin-mediated processes of apical-basal patterning in the embryo. bdl mutants lack a primary root meristem
AT1G04555	0.216782	0.638644	0.383231	0.507419	0.160311	0.833906	0.177066	0.768352	-0.0886108	0.861386	NA	NA
AT1G04570	-0.865873	0.206403	-0.60668	0.541681	-1.05265	0.107289	0.3807	0.722651	0.474708	0.520441	NA	NA
AT1G04590	0.393208	0.348563	-0.0519494	0.954925	0.0933064	0.917192	-0.204718	0.730436	0.0543516	0.92017	NA	NA
AT1G04600	-2.29528	0.00568942	-1.85717	0.0944755	-2.4557	0.000856733	0.143269	0.939744	0.434161	0.710337	ATXIA;XIA	member of Myosin-like proteins
AT1G04620	-0.161275	0.796901	0.222474	0.806439	-0.359338	0.628544	1.00094	0.0847659	0.0673695	0.921167	HCAR	NA
AT1G04630	0.78767	0.101387	0.213648	0.812439	0.224234	0.800627	-0.434475	0.533086	-0.492412	0.296962	MEE4	NA
AT1G04635	0.573753	0.365056	0.356942	0.732752	0.205294	0.858373	-0.133851	0.894991	0.274025	0.681659	AtPOP5;EMB1687;POP5	NA
AT1G04640	-0.118578	0.850539	0.0617779	0.956482	-0.546454	0.34748	0.224515	0.760651	-0.564487	0.219342	LIP2	Lipoyltransferase, located in mitochondria but not found in chloroplasts
AT1G04650	-0.905252	0.159171	-0.426996	0.663423	-0.391215	0.6529	0.679566	0.465201	1.2728	0.0174889	NA	NA
AT1G04680	-1.01715	0.183287	-1.26796	0.192602	-2.04605	0.00247707	-0.14877	0.908131	-1.41852	0.029538	NA	NA
AT1G04690	0.0518634	0.925089	0.0888941	0.911772	0.0205726	0.985308	0.20253	0.729259	0.00887562	0.98777	KAB1;KV-BETA1	NA
AT1G04700	-0.33333	0.669997	-0.724498	0.452024	-0.249547	0.842734	-0.161349	0.894343	0.209091	0.805356	NA	NA
AT1G04710	-0.280174	0.618316	-0.092365	0.927518	0.119132	0.913123	0.590236	0.369388	0.672456	0.129658	KAT1;PKT4	EC2.3.1.16 thiolase.
AT1G04730	0.223897	0.707057	0.223769	0.802574	0.475049	0.424049	0.458485	0.513155	1.18219	0.00262716	CTF18	Necessary for sister chromatid cohesion. Acts in synergy with ETG1.
AT1G04750	0.426547	0.258968	0.165554	0.806439	0.20958	0.73565	-0.205396	0.705609	-0.132339	0.763308	AT;ATVAMP721;VAMP721;VAMP7B	vesicle-associated membrane protein 7B (At VAMP7B) mRNA,
AT1G04770	0.627513	0.385213	-0.729914	0.449691	-0.645158	0.46242	-0.136342	0.906237	0.158117	0.854861	NA	NA
AT1G04780	0.0650838	0.932817	0.474181	0.555007	0.148146	0.896746	0.504169	0.509151	-0.123514	0.856911	NA	NA
AT1G04790	-0.396257	0.340444	-0.208645	0.767771	-0.0386553	0.970119	0.064689	0.924561	0.280865	0.495724	NA	NA
AT1G04800	-0.938325	0.400897	-1.33407	0.35372	-1.53488	0.17884	-1.255	0.370623	-1.75933	0.0578675	NA	NA
AT1G04810	-0.517738	0.343351	-0.031234	0.978159	0.125876	0.913261	0.518279	0.471918	0.528512	0.292024	NA	NA
AT1G04820	-0.312634	0.669227	-0.992955	0.214378	-0.30952	0.773817	-0.526	0.552513	0.063993	0.940865	TOR2;TUA4	Encodes an alpha tubulin isoform that is expressed in roots, leaves and flowers.
AT1G04830	-0.0716086	0.907379	0.339242	0.627442	-0.0538197	0.964406	0.458925	0.464372	-0.168109	0.75423	NA	NA
AT1G04840	-0.0181749	0.984276	-0.0753959	0.954328	-0.156645	0.895112	0.109797	0.912247	0.0650187	0.935945	NA	NA
AT1G04850	0.508713	0.237424	0.137573	0.867743	0.356645	0.536942	-0.213101	0.734151	-0.0373143	0.950072	NA	NA
AT1G04860	-0.161734	0.785735	0.130857	0.892366	0.147937	0.880556	0.425888	0.532722	0.372107	0.445433	ATUBP2;UBP2	Encodes a ubiquitin-specific protease.
AT1G04870	0.23266	0.651505	-0.12335	0.891592	-0.0748289	0.946526	-0.504162	0.406047	-0.257718	0.591341	ATPRMT10;PRMT10	Encodes a type I protein arginine methyltransferase based on the At1g04870.2 gene model. PRMT10 can catalyze the asymmetric dimethylation of arginine 3 on histone 4 and can also methylate myelin basic protein in vitro. Mutants lacking PRMT10 flower late due to defects in the autonomous pathway and they have elevated levels of FLC transcripts.
AT1G04900	-0.507827	0.387384	-0.649502	0.389031	0.412479	0.598715	0.00182152	0.99835	1.44842	0.0009788	NA	NA
AT1G04910	0.044893	0.925445	-0.130777	0.843352	0.237515	0.646994	-0.0447222	0.943611	0.536998	0.0741506	NA	NA
AT1G04930	0.0352012	0.957176	-0.00406444	0.996899	0.101593	0.916149	0.0887403	0.905931	0.401456	0.347507	NA	NA
AT1G04940	-0.0994722	0.834534	-0.0223703	0.978159	-0.107745	0.888869	0.121118	0.836657	0.0309987	0.953611	atTIC20;AtTic20-I;TIC20;Tic20-I	Tic20 is believed to function as a component of the protein-conducting channel at the inner envelope membrane. Genes AT1G04940 and AT1G04945 were switched for the TAIR7 genome release to give consistency with MIPs annotation.
AT1G04945	0.340321	0.399775	0.00534222	0.995533	0.271192	0.632174	-0.14451	0.808395	0.153784	0.728246	NA	NA
AT1G04950	-0.116269	0.789106	0.00368503	0.99659	-0.0144178	0.988552	0.0252565	0.969098	0.1044	0.806913	ATTAF6;EMB2781;TAF6;TAFII59	Encodes one of two Arabidopsis proteins with significant similarity to the histone fold TBP-associated factor TAF6. Mutants are embryo lethal and transmission of the mutant allele through the male gametophyte is significantly reduced. This is due to reduced pollen tube growth of the mutant.
AT1G04960	0.42107	0.38078	0.389827	0.563514	0.1779	0.838624	0.247005	0.712323	-0.216486	0.672856	NA	NA
AT1G04970	0.578338	0.251067	0.734772	0.251536	0.456832	0.472508	0.334621	0.637703	-0.305546	0.557757	NA	NA
AT1G04980	0.291483	0.729311	0.656109	0.509751	1.5384	0.0147683	0.171131	0.879764	1.16871	0.0502134	ATPDI10;ATPDIL2-2;PDI10;PDIL2-2	Encodes a protein disulfide isomerase-like (PDIL) protein, a member of a multigene family within the thioredoxin (TRX) superfamily. Transcript levels for this gene are up-regulated in response to three different chemical inducers of ER stress (dithiothreitol, beta-mercaptoethanol, and tunicamycin). AtIRE1-2 does not appear to be required for this response, but the atbzip60 mutant has a diminished…
AT1G04985	0.321057	0.44411	0.164351	0.822084	0.20234	0.76484	0.0697237	0.917818	0.0510655	0.923739	NA	NA
AT1G04990	0.450347	0.356153	0.286507	0.707821	0.320133	0.64636	0.357628	0.59439	0.329637	0.49714	NA	NA
AT1G05000	1.64136	0.12677	1.02021	0.484107	0.282976	0.891513	0.180802	0.917617	-2.21403	0.0139514	AtPFA-DSP1;PFA-DSP1	NA
AT1G05010	1.5531	0.000875876	1.15437	0.0651538	1.24435	0.00823394	0.152463	0.856113	-0.0796991	0.910297	ACO4;EAT1;EFE	Encodes 1-aminocyclopropane-1-carboxylate oxidase
AT1G05020	0.200891	0.850539	-0.28348	0.860794	0.451877	0.743985	-0.784544	0.495852	0.277252	0.774385	NA	NA
AT1G05030	-0.581161	0.123554	-0.198438	0.770602	-0.327781	0.523711	-0.0425474	0.951678	-0.0196021	0.971792	NA	NA
AT1G05055	0.0580633	0.907941	0.151347	0.827299	0.130823	0.857841	0.119536	0.839312	0.172234	0.679975	ATGTF2H2;GTF2H2	Member of transcription factor TFIIH complex. Involved in transcription and DNA repair and interacts with AtXPD.
AT1G05060	0.494229	0.164396	0.18437	0.771156	0.262338	0.61677	-0.285311	0.579513	-0.106417	0.806266	NA	NA
AT1G05070	-0.350472	0.436879	-0.389704	0.527717	-0.43659	0.399006	-0.0582522	0.939482	-0.0155781	0.98069	NA	NA
AT1G05090	-1.10976	0.0751312	0.0350855	0.979998	-0.0732406	0.965633	0.643372	0.471918	0.545229	0.392759	NA	NA
AT1G05100	2.50659	0.0801388	1.1617	0.554615	0.358365	0.913552	1.04609	0.601803	-4.27511	0.000816245	MAPKKK18	member of MEKK subfamily
AT1G05120	0.25852	0.512719	0.211607	0.728758	0.157792	0.81289	-0.0304232	0.964252	-0.133985	0.754083	NA	NA
AT1G05135	-0.661313	0.661238	-1.72735	0.315952	-0.440601	0.858754	-0.705357	0.701258	0.814767	0.546103	NA	NA
AT1G05140	-0.00839766	0.99124	0.0880076	0.927602	-0.375641	0.565897	0.438873	0.505143	-0.185851	0.732841	NA	NA
AT1G05150	-0.012266	0.982567	-0.0577573	0.939877	-0.092254	0.904395	-0.0185002	0.97664	-0.132095	0.750944	NA	NA
AT1G05160	-0.803136	0.122783	-0.515174	0.497704	-0.375528	0.6318	0.0513493	0.957835	0.418792	0.432449	ATKAO1;CYP88A3;KAO1	Encodes an ent-kaurenoic acid hydroxylase, a member of the CYP88A cytochrome p450 family.
AT1G05170	-0.187624	0.732687	-0.587406	0.338818	-0.727687	0.114285	-0.573524	0.345825	-0.599058	0.149172	NA	NA
AT1G05180	-0.106296	0.823097	0.0667214	0.932349	0.114347	0.882203	0.0280551	0.967911	0.384998	0.285053	AXR1	Encodes a subunit of the RUB1 activating enzyme that regulates the protein degradation activity of Skp1-Cullin-Fbox complexes, primarily, but not exclusively, affecting auxin responses. Acts alongside AS1 to exclude BP expression from leaves.
AT1G05190	-0.281244	0.606154	-0.361849	0.626518	-0.339261	0.635248	-0.115153	0.883741	-0.20244	0.71297	emb2394	NA
AT1G05200	-0.331153	0.414955	-0.171135	0.806395	-0.117055	0.88208	0.291698	0.597101	0.332694	0.378392	ATGLR3.4;GLR3.4;GLUR3	member of Putative ligand-gated ion channel subunit family
AT1G05205	0.615165	0.261111	-0.252087	0.796446	0.586505	0.357495	-0.719576	0.310277	0.132862	0.842075	NA	NA
AT1G05210	0.221387	0.783187	-0.98252	0.278796	-0.456405	0.651965	-1.02428	0.240427	-0.633315	0.330912	NA	NA
AT1G05230	-0.145983	0.74379	-0.480926	0.332489	0.515536	0.18798	-0.260847	0.626164	0.644446	0.0400449	HDG2	Encodes a homeobox-leucine zipper family protein belonging to the HD-ZIP IV family. Mutants have trichomes that appear glass-like under a dissecting microscope as compared to the wild-type trichomes. The mutations do not affect trichome growth or branch number.
AT1G05270	0.254851	0.531196	0.309636	0.576634	0.34121	0.476692	0.126956	0.827241	0.094597	0.837368	NA	NA
AT1G05300	-0.963806	0.140171	-0.476004	0.642755	-0.16601	0.908444	-0.162758	0.882493	0.668772	0.292298	ZIP5	member of Fe(II) transporter isolog family
AT1G05310	-2.00493	0.0112117	-1.28468	0.220997	-1.21642	0.174142	1.11924	0.320213	0.417273	0.678163	NA	NA
AT1G05320	-0.477829	0.543914	-1.31424	0.146567	-0.0780554	0.966814	-0.942097	0.313459	0.438262	0.56335	NA	NA
AT1G05340	0.651398	0.412862	0.255335	0.860476	-0.216525	0.889592	-0.463168	0.66479	-1.07433	0.104034	NA	NA
AT1G05350	-0.149445	0.777458	-0.315006	0.635794	0.0125173	0.991486	-0.271282	0.664529	0.214368	0.653046	NA	NA
AT1G05360	0.231295	0.592412	0.241556	0.696295	0.135786	0.856359	0.304988	0.579516	0.114508	0.805639	KMS2	NA
AT1G05370	-1.32919	0.0620991	-1.03929	0.281211	-1.45389	0.0369718	0.255095	0.835243	-0.267597	0.776279	NA	NA
AT1G05380	-0.438911	0.34439	0.101748	0.90956	0.13551	0.882086	0.37914	0.550896	0.411013	0.342746	NA	NA
AT1G05385	0.214084	0.767418	-0.105416	0.932598	0.225286	0.842037	-0.190436	0.837506	0.263306	0.694295	LPA19;Psb27-H1	Encodes a Psb27 homolog involved in photosystem II biogenesis.
AT1G05400	0.00347601	0.997693	0.059192	0.963825	0.111986	0.936238	0.782036	0.344876	0.729945	0.201037	NA	NA
AT1G05410	0.272424	0.50808	0.0193034	0.981743	0.1952	0.764403	-0.3851	0.464372	-0.10882	0.814414	NA	NA
AT1G05430	0.138129	0.789106	0.22457	0.758098	-0.0215171	0.985308	0.268919	0.655536	-0.10777	0.834618	NA	NA
AT1G05460	-0.745242	0.117399	-0.998611	0.0854731	-0.796164	0.096298	-0.294161	0.680208	0.100665	0.869862	SDE3	Encodes a protein with similarity to RNA helicases. Mutants are defective in post-transcriptional gene silencing.
AT1G05470	-0.985718	0.0918778	-0.69825	0.392275	-1.20621	0.0295095	0.389146	0.655536	-0.242408	0.730487	CVP2	Encodes an inositol polyphosphate 5' phosphatase (5PTase) that is required for the proper recruitment of cells into developing vascular tissue in leaves and cotyledons. It is most similar to Type I 5PTases that are known to cleave a phosphate from IP3 or IP4. cvp2 mutants have elevated levels of IP3 and are hypersensitive to ABA in seed germination assays.
AT1G05490	0.319951	0.749018	0.238194	0.877578	0.336824	0.829526	0.701555	0.545732	-0.379667	0.689908	chr31	NA
AT1G05500	0.198162	0.626722	0.147486	0.824191	0.190473	0.752877	0.142349	0.794468	0.134015	0.748704	ATSYTE;NTMC2T2.1;NTMC2TYPE2.1;SYT5;SYTE	Encodes a endomembrane-localized synaptotagmin. Synaptotagmin family proteins are calcium sensors that regulate exocytosis in mammalian cells.
AT1G05520	-0.287909	0.649826	0.146199	0.893663	0.3715	0.655393	0.537886	0.480797	0.667518	0.186224	NA	NA
AT1G05540	-0.833152	0.111933	-0.587345	0.420085	-0.938477	0.069096	0.540694	0.467226	-0.183504	0.778453	NA	NA
AT1G05560	1.19022	0.368415	0.946839	0.604232	2.31819	0.049272	1.60538	0.320761	0.761331	0.546376	UGT1;UGT75B1	A UDP-glucose transferase localized in the phragmoplast. It has been co-purified with the callose synthase complex and may transfer UDP-glucose from sucrose synthase to the callose synthase and thus help form a substrate channel for the synthesis of callose at the forming cell plate. Induced by salicylic acid. Independent of NPR1 for their induction by salicylic acid. UGT1 encodes a protein with …
AT1G05562	-0.899007	0.0323298	-0.596197	0.318179	-0.623337	0.181993	0.439243	0.482575	0.673625	0.0866038	NA	NA
AT1G05570	-1.6312	0.00978712	-0.981303	0.276448	-0.913848	0.217978	-0.366676	0.714343	0.243355	0.762688	ATGSL06;ATGSL6;CALS1;GSL06;GSL6	Encodes a callose synthase 1 catalytic subunit . Member of Glycosyltransferase Family- 48.
AT1G05575	3.09493	7.44587e-05	0.489563	0.720848	0.32623	0.835083	-1.61888	0.0982373	-1.96306	0.00420514	NA	NA
AT1G05590	-0.402547	0.409567	-0.813726	0.159794	-0.719064	0.127709	-0.382635	0.567921	-0.419788	0.356759	ATHEX3;HEXO2	Encodes a protein with &#946;-hexosaminidase activity (the enzyme is active with p-nitrophenyl-&#946;-N-acetylglucosaminide as substrate but displayed only a minor activity toward p-nitrophenyl-&#946;-N-acetylgalactosaminide). Chitotriose-PA was digested almost completely overnight by a 50% ammonium sulfate fraction of a supernatant yeast expressing AtHEX3.
AT1G05600	0.12696	0.82393	-0.12985	0.88672	-0.512632	0.335818	-0.39866	0.537549	-0.655743	0.10602	EMB3101	NA
AT1G05620	2.16185	0.00849196	1.27676	0.261794	0.618601	0.62823	0.945771	0.42044	-1.66003	0.0250843	NSH2;URH2	NA
AT1G05630	-1.02066	0.0870874	-0.861681	0.285241	-0.611367	0.4157	-0.233481	0.804686	0.106978	0.894546	5PTASE13;AT5PTASE13	Encodes an inositol polyphosphate 5-phosphatase with phosphatase activity toward only Ins(1,4,5)P3. Induced in response to ABA and wounding treatments. Expressed in young seedlings and flowers, while no transcripts were detectable in maturated roots, stems, and rosette leaves Modulates the development of cotyledon veins through its regulation of auxin homeostasis. Involved in blue light lightstim…
AT1G05640	-1.36402	0.0186736	-0.683567	0.43867	-1.13578	0.0557245	0.374079	0.697943	0.101102	0.910788	NA	NA
AT1G05670	-0.301364	0.537441	-0.118261	0.894135	-0.206208	0.794295	0.104932	0.88716	0.0191365	0.976302	NA	NA
AT1G05675	1.36732	0.0562545	0.173695	0.903999	1.08102	0.14717	-0.638147	0.530793	0.75367	0.277571	NA	NA
AT1G05680	3.48295	0.0815119	0.806254	0.801359	5.50528	0.00241144	2.49755	0.319487	0.506544	0.818324	UGT74E2	Encodes a UDP-glucosyltransferase, UGT74E2, that acts on IBA (indole-3-butyric acid) and affects auxin homeostasis. The transcript and protein levels of this enzyme are strongly induced by H2O2 and may allow integration of ROS (reactive oxygen species) and auxin signaling. This enzyme can also transfer glycosyl groups to several compounds related to the explosive TNT when this synthetic compound …
AT1G05690	-0.373648	0.400279	-0.327372	0.610161	-0.411233	0.434534	0.213807	0.733855	0.199575	0.677054	BT3	BTB and TAZ domain protein. Acts redunantly with BT1 and BT2 during female gametophyte development. Acts with BT2 during male gametophyte development.
AT1G05700	-0.932406	0.381088	-2.16743	0.147458	-0.267013	0.905521	-4.43447	1.89739e-05	-0.468813	0.69721	NA	NA
AT1G05710	0.596345	0.215653	0.654098	0.304175	-0.396142	0.555913	0.127087	0.870086	-1.5646	3.16608e-05	NA	NA
AT1G05720	0.362513	0.434343	-0.0797675	0.929166	0.100603	0.918521	-0.407144	0.504665	-0.0824806	0.882677	NA	NA
AT1G05730	-0.121874	0.890458	-0.350029	0.774124	-0.0609742	0.969159	-0.317505	0.761219	0.816647	0.167828	NA	NA
AT1G05750	-0.594737	0.166862	-0.00602363	0.995533	-0.357625	0.547318	0.204569	0.75433	-0.0936886	0.86538	CLB19;PDE247	Encodes a pentatricopeptide repeat protein required for editing of rpoA and clpP chloroplast transcripts.
AT1G05760	0.65728	0.332821	0.120031	0.927643	-1.06714	0.132833	-0.00540249	0.996338	-1.91574	0.000517393	RTM1	Specifically restrict the long-distance movement of tobacco etch potyvirus (TEV) without involving either hypersensitive cell death or systemic acquired resistance
AT1G05780	0.182078	0.732049	-0.327936	0.635191	0.014834	0.989369	-0.485313	0.428615	-0.0249895	0.968249	NA	NA
AT1G05785	0.490728	0.228438	0.362108	0.534757	0.15866	0.836971	0.224581	0.701989	-0.162027	0.728505	NA	NA
AT1G05790	0.0180256	0.980041	0.355045	0.616872	0.185499	0.833297	0.509931	0.417958	0.0520993	0.934795	NA	NA
AT1G05805	-0.268165	0.599694	-0.0178711	0.985824	0.158264	0.859079	0.177618	0.798127	0.242777	0.619917	AKS2	NA
AT1G05810	-0.467671	0.580989	-0.820328	0.447091	-0.131403	0.943101	-0.633016	0.560183	0.128068	0.900444	ARA;ARA-1;ATRAB11D;ATRABA5E;RABA5E	NA
AT1G05820	-0.540491	0.40529	0.218816	0.854481	0.911409	0.132673	0.591966	0.49572	1.67691	0.000546417	ATSPPL5;SPPL5	NA
AT1G05830	-0.254446	0.552429	-0.0151814	0.985924	0.0536523	0.958049	0.133645	0.826211	0.174151	0.691239	ATX2;SDG30	Encodes a homolog of trithorax, a histone-lysine N-methyltransferase. Paralog of ATX1. Unlike ATX1 which is involved in trimethylating of histone H3-mysine 4, ATX2 is involved in dimethylating of histone H3-lysine 4. ATX1 and ATX2 influence the expression of largely nonoverlapping gene sets. The expression pattern of ATX2 is also different from that of ATX1.
AT1G05840	-0.308578	0.509513	0.146676	0.861473	0.045998	0.967627	0.0435891	0.955515	0.0120261	0.984524	NA	NA
AT1G05850	-0.508296	0.300444	-0.557368	0.391157	-0.815954	0.0783112	0.20732	0.76941	-0.374177	0.433851	ATCTL1;CTL1;ELP;ELP1;ERH2;HOT2;POM1	Encodes an endo chitinase-like protein AtCTL1. Essential for tolerance to heat, salt and drought stresses. Also involved in root hair development, cell expansion and response to cytokinin. Allelic to erh2. 11 alleles described in Hauser (1995). Mutant is defective in acquired thermotolerance, appears semidwarf throughout its life cycle and has extra lateral branches. There are two EMS alleles. Ex…
AT1G05860	-0.077277	0.886077	-0.217469	0.76163	-0.173503	0.817773	-0.0702044	0.920633	-0.0698771	0.896632	NA	NA
AT1G05870	-0.400006	0.526305	-0.920674	0.214259	-0.953728	0.0985597	-0.398423	0.633763	-0.48462	0.401221	NA	NA
AT1G05890	-0.138002	0.758023	0.0061781	0.994018	0.0134515	0.989191	-0.178597	0.743378	-0.219693	0.576273	ARI5;ATARI5	NA
AT1G05900	0.224234	0.6066	0.297446	0.611665	-0.260053	0.657826	0.263244	0.634657	-0.461283	0.192737	ATNTH2;NTH2	NA
AT1G05910	-0.37841	0.385751	-0.343266	0.582711	0.225979	0.746014	0.0252864	0.97321	0.914557	0.00693311	NA	NA
AT1G05940	-0.139878	0.762097	0.203291	0.759904	0.0757713	0.931812	0.471484	0.346502	0.241565	0.54517	CAT9	Encodes a member of the cationic amino acid transporter (CAT) subfamily of amino acid polyamine choline transporters.
AT1G05950	-0.314882	0.681989	-0.791138	0.37311	-0.866618	0.223058	-0.213998	0.837214	-0.169654	0.835603	NA	NA
AT1G05960	-0.27897	0.567597	-0.113252	0.897151	0.490568	0.337288	0.127563	0.855759	0.946487	0.00837629	NA	NA
AT1G05970	0.173266	0.808599	-0.272442	0.791702	-0.0458731	0.976383	-0.704072	0.353491	-0.286104	0.649311	NA	NA
AT1G06000	0.382597	0.534697	0.400556	0.646336	-0.111954	0.933082	0.949084	0.168882	-0.526836	0.335901	NA	encodes a flavonol-7-O-rhamnosyltransferase involved in the formation of rhamnosylated flavonols
AT1G06002	1.73031	0.00787883	0.973949	0.298628	0.928459	0.229938	0.103368	0.93283	-0.800871	0.220162	NA	NA
AT1G06010	1.09762	0.069999	0.139215	0.912844	0.0473165	0.978042	-0.943428	0.232	-0.872377	0.116079	NA	NA
AT1G06040	0.289214	0.517488	-0.229598	0.743817	-0.386159	0.461134	-0.429274	0.444202	-0.389202	0.326476	BBX24;STO	Encodes salt tolerance protein (STO) which confers salt tolerance to yeast cells. Fully complements calcineurin deficient yeast but does not encode a phosphoprotein phosphatase. Sequence has similarities to CONSTANS. STO co-localizes with COP1 and plays a role in light signaling.
AT1G06050	0.2	0.665253	-0.161599	0.829779	0.257852	0.673921	-0.340572	0.552959	0.262615	0.527259	NA	NA
AT1G06060	0.0979826	0.829931	0.0806838	0.911517	0.0820034	0.919167	-0.150521	0.779079	-0.0811503	0.856822	NA	NA
AT1G06070	-0.174012	0.76222	0.156186	0.86545	0.0822945	0.943101	0.250711	0.719113	-0.0701336	0.912194	NA	NA
AT1G06110	0.0520909	0.922562	-0.0666103	0.935501	-0.277005	0.630655	-0.385855	0.471522	-0.485484	0.16899	SKIP16	NA
AT1G06130	0.0277202	0.957452	-0.0715289	0.919911	-0.00967579	0.992174	-0.18816	0.713444	0.0465682	0.921177	GLX2-4	NA
AT1G06140	0.362104	0.6097	-0.647417	0.493418	-0.142797	0.916118	-0.701592	0.442071	0.0625116	0.942849	MEF3	NA
AT1G06150	-0.447582	0.29207	-0.340665	0.583651	0.213546	0.762589	-0.0206092	0.977524	0.714282	0.0429868	EMB1444	NA
AT1G06160	0.752568	0.406255	-1.02273	0.374233	1.68676	0.0363603	-1.10297	0.329714	2.80903	4.76598e-05	ORA59	encodes a member of the ERF (ethylene response factor) subfamily B-3 of ERF/AP2 transcription factor family. The protein contains one AP2 domain. There are 18 members in this subfamily including ATERF-1, ATERF-2, AND ATERF-5.
AT1G06180	1.89604	0.0414235	1.44703	0.25142	2.15919	0.0117671	0.158174	0.920083	0.253789	0.823773	ATMYB13;ATMYBLFGN;MYB13	member of MYB3R- and R2R3- type MYB- encoding genes
AT1G06190	-0.131713	0.80162	-0.118741	0.887173	-0.107116	0.906471	0.144024	0.825168	0.111504	0.827929	RHON1	NA
AT1G06200	0.569871	0.125025	0.224445	0.72076	0.118464	0.877344	-0.174641	0.756244	-0.309784	0.409766	NA	NA
AT1G06210	0.48375	0.283023	0.392497	0.539327	0.0807305	0.940067	0.208367	0.749732	-0.301372	0.509294	NA	NA
AT1G06220	-0.415406	0.337981	-0.200957	0.788327	0.104089	0.910039	0.296657	0.61962	0.711173	0.0453447	CLO;GFA1;MEE5	Encodes a protein with similarity to splicing factor Snu114. Snu114 is thought to be involved in activation of the splicosome. Loss of GFA1 function results in reduced female fertility. Approximately 50% of ovules abort due to defects in the female gametophyte. In mutant gametophytes antipodal cells express egg cell markers suggesting a defect in specification of cell fate.GFA1 is also required t…
AT1G06230	-0.306802	0.434786	0.0483479	0.954327	0.0366214	0.969723	0.157911	0.774466	0.124974	0.776407	GTE4	This gene is predicted to encode a bromodomain-containing protein. Plant lines expressing RNAi constructs targeted against GTE4 show some resistance to agrobacterium-mediated root transformation.
AT1G06240	-0.993213	0.00921786	-0.50583	0.372075	-0.531833	0.243378	0.328785	0.588475	0.460591	0.243745	NA	NA
AT1G06265	-0.0677096	0.923614	-0.0574594	0.960605	-0.268402	0.758071	-0.389349	0.598304	-0.550441	0.256813	NA	NA
AT1G06270	0.642372	0.176085	-0.0205732	0.984316	0.351528	0.594192	0.129394	0.864311	0.405012	0.377129	NA	NA
AT1G06290	0.00168406	0.998469	0.38391	0.692648	0.632342	0.383202	0.592117	0.476528	0.580295	0.320863	ACX3;ATACX3	Encodes an acyl-CoA oxidase with specificity for medium chain fatty acids.
AT1G06370	-0.430277	0.465914	-0.48517	0.554615	-0.301815	0.744362	-0.150857	0.86776	0.0600554	0.937939	NA	NA
AT1G06380	0.528375	0.326089	-0.125663	0.903999	0.086308	0.946086	-0.627728	0.363222	-0.14792	0.814414	NA	NA
AT1G06390	-0.302513	0.430141	-0.00972705	0.990644	0.0947864	0.903184	0.165408	0.75975	0.327664	0.352106	ATGSK1;ATSK2-3;ATSK22;BIL2;GSK1;SK22	encodes a GSK3/shaggy-like protein kinase. Gene expression is induced by NaCl and ABA but not KCl, suggesting that this gene may be involved in response to osmotic stress. This protein can interact with the BZR1 protein involved in brassinosteroid-mediated signaling in a Y2H assay and promotes BZR1 phosphorylation in protoplasts.
AT1G06400	0.700515	0.111518	0.281362	0.701633	0.246985	0.743985	-0.275026	0.673439	-0.635003	0.111299	ARA-2;ARA2;ATRAB11E;ATRABA1A	small GTP-binding protein (ara-2)
AT1G06410	0.0801601	0.878099	0.151192	0.841455	0.143135	0.854481	0.172406	0.770252	0.0121809	0.983374	ATTPS7;ATTPSA;TPS7	Encodes an enzyme putatively involved in trehalose biosynthesis. Though the protein has both trehalose-6-phosphate synthase (TPS)-like and trehalose-6-phosphate phosphatase (TPP)-like domains, neither activity has been detected in enzymatic assays nor has the protein been able to complement yeast TPS or TPP mutants.
AT1G06430	-0.28203	0.668291	0.33005	0.724985	0.128952	0.919167	0.824734	0.255477	0.139492	0.841907	FTSH8	encodes a FtsH protease that is localized to the chloroplast
AT1G06440	0.0140672	0.986379	-0.00655725	0.99592	-0.123589	0.916198	-0.0982793	0.916434	0.0708738	0.922796	NA	NA
AT1G06450	-0.129674	0.844536	0.0331474	0.977124	0.280195	0.743322	0.0094499	0.991817	0.456679	0.36467	NA	NA
AT1G06460	-0.0955469	0.858373	0.113079	0.892702	-1.07551	0.00301161	0.504255	0.366027	-0.8036	0.0210452	ACD31.2;ACD32.1	ACD32.1 encodes an alpha-crystallin domain containing protein with homology to small heat shock proteins.
AT1G06470	0.375997	0.325685	0.240721	0.684757	-0.0217038	0.982654	0.1072	0.856088	-0.180504	0.660971	NA	NA
AT1G06475	0.980837	0.0539424	0.0536303	0.964487	-1.88038	0.00016072	-1.00041	0.113935	-3.30062	3.68431e-14	NA	NA
AT1G06490	-0.991969	0.188343	0.299034	0.826436	-1.30588	0.0776301	1.33155	0.153571	-0.373012	0.670393	ATGSL07;atgsl7;CalS7;gsl07;GSL07;GSL7	encodes a gene similar to callose synthase
AT1G06500	0.444348	0.380578	-0.322547	0.67855	-0.274325	0.734598	-0.667985	0.290056	-0.517249	0.259972	NA	NA
AT1G06510	0.13828	0.745242	-0.154946	0.80907	0.144692	0.827754	-0.210794	0.682052	0.127036	0.760144	NA	NA
AT1G06515	0.310068	0.436607	0.2658	0.653295	0.0703743	0.938688	-0.0821737	0.895898	-0.00883489	0.986834	NA	NA
AT1G06520	0.635975	0.338567	1.11754	0.159794	-1.88178	0.00194686	0.390972	0.670832	-2.70201	4.46939e-07	ATGPAT1;GPAT1;sn-2-GPAT1	Encodes a membrane associated mitochondrial localized protein with glycerol-3-phosphate acyltransferase activity.Expressed in flower buds and siliques. Homozygous mutant plants are male sterile and have abnormal glycerolipid levels.
AT1G06530	0.793586	0.122608	0.0794518	0.943389	0.0979398	0.938688	-0.478868	0.513258	-0.525825	0.292969	PMD2	NA
AT1G06550	-0.322992	0.626635	0.0269572	0.983168	-0.114413	0.933887	1.05922	0.128134	0.284704	0.660401	NA	NA
AT1G06560	-0.343762	0.462969	-0.562924	0.338593	-0.184344	0.818578	-0.284111	0.657393	0.400678	0.346458	NA	NA
AT1G06570	0.298846	0.665914	0.537139	0.52752	1.013	0.0780277	0.400775	0.636317	0.301173	0.640158	HPD;HPPD;PDS1	Mutation of the PDS1 locus disrupts the activity of p-hydroxyphenylpyruvate dioxygenase (HPPDase), the first committed step in the synthesis of both plastoquinone and tocopherols in plants.
AT1G06580	0.248741	0.642951	0.397987	0.565197	-0.106255	0.919533	0.145181	0.845548	-0.173193	0.755016	NA	NA
AT1G06590	-0.175622	0.730414	-0.27516	0.689048	0.255187	0.704323	-0.0792626	0.9131	0.527169	0.172004	NA	NA
AT1G06620	3.04809	0.0181983	2.07829	0.238364	1.26101	0.448422	0.621184	0.745597	-4.45217	0.000123321	NA	encodes a protein whose sequence is similar to a 2-oxoglutarate-dependent dioxygenase
AT1G06630	0.187117	0.652359	0.303984	0.572495	0.00715792	0.994605	-0.001404	0.998248	-0.3328	0.34497	NA	NA
AT1G06640	2.0529	0.0194941	1.19394	0.337962	-0.441929	0.786138	1.11028	0.370439	-3.00903	7.33446e-05	NA	encodes a protein whose sequence is similar to a 2-oxoglutarate-dependent dioxygenase
AT1G06645	-0.764123	0.0944721	-0.503559	0.442549	-0.253072	0.746925	0.282985	0.67749	0.486288	0.274493	NA	NA
AT1G06650	0.0190746	0.982512	0.411061	0.619985	0.0946957	0.943101	0.729372	0.307565	0.082292	0.910615	NA	encodes a protein whose sequence is similar to 2-oxoglutarate-dependent dioxygenase
AT1G06670	-0.617273	0.219522	-0.226662	0.802242	0.0651182	0.959547	0.388167	0.587227	0.735971	0.0950308	NIH	nuclear DEIH-box helicase (NIH) encoding a putative RNA and/or DNA helicase homologous to a group of nucleic acid helicases from the DEAD/H family with nuclear DEIH-box helicase (NIH) distinct N- and C-terminal regions that differ from animal DEIH proteins
AT1G06680	-0.396443	0.40826	-0.506518	0.424507	-0.581977	0.245959	-0.316982	0.628053	-0.471863	0.275643	OE23;OEE2;PSBP-1;PSII-P	Encodes a 23 kD extrinsic protein that is part of photosystem II and participates in the regulation of oxygen evolution.
AT1G06690	-0.412674	0.495228	0.0289021	0.981385	-0.17403	0.878354	0.865278	0.222682	0.273263	0.660431	NA	NA
AT1G06700	-0.00351189	0.995661	0.0844186	0.90363	-0.18365	0.757032	0.121345	0.82284	-0.387351	0.234373	NA	NA
AT1G06710	-0.416802	0.484384	-0.206886	0.84633	-0.421655	0.59303	-0.135754	0.882856	0.112487	0.873446	MTSF1	NA
AT1G06720	-0.340314	0.461463	-0.404208	0.517132	0.0893716	0.928169	-0.135033	0.84478	0.801643	0.0268412	NA	NA
AT1G06730	0.148403	0.739139	0.141734	0.840358	0.207914	0.735426	0.179766	0.742883	0.183639	0.654493	NA	NA
AT1G06740	-0.202505	0.732866	-0.288521	0.727464	-0.292802	0.713296	0.102065	0.903685	0.0228942	0.974471	NA	NA
AT1G06760	0.401122	0.314835	-0.0061767	0.994225	-0.0482951	0.961091	-0.476436	0.351358	-0.482283	0.168343	NA	NA
AT1G06770	-0.135165	0.774825	-0.147262	0.842742	0.0140341	0.98922	-0.144496	0.811066	-0.0241881	0.965422	DRIP1	Encodes a C3HC4 RING-domain-containing ubiquitin E3 ligase capable of interacting with DREB2A. The DRIP1-GFP fusion protein is nuclear-localized. DRIP1 seems to be involved in regulating stress-related transcriptional changes and drought tolerance.
AT1G06780	0.0848704	0.883328	0.304935	0.65509	0.0687998	0.949825	0.325434	0.600734	0.0117948	0.985045	GAUT6	Encodes a protein with putative galacturonosyltransferase activity.
AT1G06790	0.183718	0.746619	-0.147296	0.87331	-0.152006	0.87042	-0.403812	0.549925	-0.0764143	0.90345	NA	NA
AT1G06800	-0.00294649	0.997614	0.132435	0.893124	0.309929	0.687752	0.1183	0.883594	0.0198787	0.977858	DALL4;PLA-I{gamma}1	Encodes a lipase that hydrolyzes phosphatidylcholine, glycolipids as well as triacylglycerols.
AT1G06820	-0.158188	0.761941	0.0762921	0.931352	-0.0569949	0.959098	0.413489	0.488415	0.11162	0.832975	CCR2;CRTISO	Encodes carotenoid isomerase. Catalyzes the isomerization of poly-cis-carotenoids to all-trans-carotenoids. Together with PDS and ZDS, CRTiso is required to complete the synthesis of lycopene from phytoene.
AT1G06830	-0.0792586	0.946887	-0.866915	0.453729	0.950788	0.278201	-0.336444	0.788144	1.95103	0.00265474	NA	NA
AT1G06840	-0.602705	0.221951	-0.565587	0.402169	0.388899	0.566549	-0.152178	0.845548	1.14028	0.00410379	NA	NA
AT1G06850	-0.0411398	0.956654	-0.191018	0.844973	0.263077	0.762009	-0.36152	0.62416	-0.0573197	0.934558	AtbZIP52;bZIP52	NA
AT1G06870	0.476092	0.260939	0.403682	0.497704	0.304983	0.62012	0.218912	0.720551	-0.212297	0.642931	Plsp2A	NA
AT1G06890	-0.00483918	0.99462	0.197674	0.788327	0.0969804	0.915261	0.331995	0.572405	0.186952	0.684469	NA	NA
AT1G06900	-0.331807	0.406255	-0.0912282	0.904305	-0.138557	0.852083	0.163884	0.772492	0.212495	0.603848	NA	NA
AT1G06910	0.283311	0.552429	-0.263844	0.717534	-0.069743	0.949296	-0.503484	0.394643	-0.341467	0.437957	TRFL7	Arabidopsis thaliana myb family transcription factor (At1g06910)
AT1G06950	-0.31951	0.389522	-0.0830581	0.906398	0.428648	0.282953	0.180963	0.729259	1.02309	0.00020532	ATTIC110;TIC110	Encodes a protein thought to be a part of the translocon at the chloroplast inner envelope. Involved in protein import into the chloroplast and chloroplast biogenesis.
AT1G06960	0.555636	0.303295	-0.199109	0.843116	-0.0721147	0.958085	-0.746482	0.272048	-0.347006	0.524985	NA	NA
AT1G06980	-2.06109	0.0889501	-2.90406	0.0518831	-3.41741	0.0052114	-0.535645	0.801378	-1.47882	0.299511	NA	NA
AT1G07000	-0.011041	0.993734	-0.623748	0.610108	-0.71215	0.498487	-1.15794	0.257983	-0.700431	0.373368	ATEXO70B2;EXO70B2	A member of EXO70 gene family, putative exocyst subunits, conserved in land plants. Arabidopsis thaliana contains 23 putative EXO70 genes, which can be classified into eight clusters on the phylogenetic tree.
AT1G07010	-0.584057	0.164882	-0.196466	0.796468	-0.414307	0.43301	0.59815	0.272048	0.382555	0.352745	AtSLP1;SLP1	NA
AT1G07020	0.121882	0.841041	0.193685	0.828628	-0.0237325	0.985359	-0.466752	0.480388	-0.439228	0.34497	NA	NA
AT1G07030	0.265345	0.495526	0.19547	0.75542	0.520292	0.164475	0.215204	0.680168	0.458627	0.157717	NA	NA
AT1G07040	0.702373	0.316967	0.814568	0.37028	0.895157	0.217757	0.396771	0.683966	-0.258134	0.740272	NA	NA
AT1G07050	0.766812	0.260078	0.522934	0.604365	-0.37414	0.736832	1.04301	0.222174	-0.510483	0.452347	NA	NA
AT1G07070	-0.050927	0.949499	-0.710446	0.336488	0.335641	0.696732	-0.318753	0.693929	0.918341	0.0509564	NA	NA
AT1G07080	-0.0949603	0.834729	0.0273794	0.973318	0.279164	0.57985	0.174427	0.740822	0.496129	0.117953	NA	NA
AT1G07090	0.0702151	0.938816	-0.083134	0.954749	0.417124	0.673447	-0.498312	0.591412	0.259463	0.725218	LSH6	NA
AT1G07110	-0.916671	0.0398353	-0.131981	0.889067	-0.680319	0.1684	0.641055	0.296243	-0.142915	0.802772	ATF2KP;F2KP;FKFBP	Encodes the bifunctional enzyme fructose-6-phosphate 2-kinase/fructose-2,6-bisphosphatase.
AT1G07119	-0.877126	0.2609	0.156302	0.919616	-0.207677	0.889185	0.699742	0.537301	0.733569	0.343558	NA	NA
AT1G07128	0.514069	0.477254	-0.0576177	0.970501	0.177684	0.901181	-1.05253	0.219449	-0.747055	0.238226	NA	NA
AT1G07130	0.265893	0.641519	-0.235462	0.792308	0.0101564	0.994477	-0.282738	0.697289	-0.358174	0.48369	ATSTN1;STN1	Encodes a protein with similarity to yeast STN1, an OB fold protein involved in protecting yeast telomeres. In Arabidopsis, loss of STN1 function mutations exhibit gross morphological abnormalities and defects in telomere architecture and maintenance. STN1 likely plays a role in telomere end capping.
AT1G07135	2.19292	0.0391731	-0.771425	0.618991	-0.864668	0.527837	-1.92038	0.116602	-2.28435	0.00785021	NA	NA
AT1G07140	0.305116	0.443471	0.0682452	0.929166	0.244205	0.673304	-0.113909	0.847733	0.158419	0.711241	SIRANBP	Encodes a putative Ran-binding protein (siRanBP).
AT1G07150	0.22159	0.804444	-0.385581	0.760952	1.72373	0.0057161	-0.17371	0.883836	1.8541	0.00110746	MAPKKK13	member of MEKK subfamily
AT1G07160	0.647823	0.591233	-1.0604	0.505604	0.367449	0.852083	-0.992344	0.53642	0.477828	0.690178	NA	NA
AT1G07170	0.602579	0.27745	0.0345563	0.977124	0.355116	0.672225	-0.712621	0.321416	-0.186709	0.77352	NA	NA
AT1G07180	-0.95871	0.0944721	-0.431131	0.639491	-0.330777	0.73495	0.605144	0.454477	0.685284	0.205818	ATNDI1;NDA1	Internal NAD(P)H dehydrogenase in mitochondria. The predicted protein sequence has high homology with other designated NAD(P)H DHs from microorganisms; the capacity for matrix NAD(P)H oxidation via the rotenone-insensitive pathway is significantly reduced in the Atndi1 mutant plant line; the in vitro translation product of AtNDI1 is imported into isolated mitochondria and located on the inside of…
AT1G07200	-0.59603	0.166887	0.0141323	0.988285	-0.279339	0.677851	0.390547	0.523795	0.0524143	0.929302	SMXL6	NA
AT1G07210	0.120991	0.801361	-0.141785	0.84633	0.117551	0.879977	-0.168113	0.768982	0.402479	0.266227	NA	NA
AT1G07220	-0.271627	0.534697	0.121109	0.877991	-0.124536	0.877984	0.0879174	0.895362	0.00539068	0.992584	NA	NA
AT1G07230	-0.124019	0.769089	0.0283463	0.971173	-0.020789	0.98216	0.0540589	0.927234	0.0572326	0.901218	NPC1	NA
AT1G07240	-0.160202	0.786698	-0.157365	0.865854	0.58297	0.277967	-0.149153	0.845444	0.852179	0.0367164	UGT71C5	NA
AT1G07250	0.0203992	0.975475	0.126029	0.8835	0.0822163	0.938436	0.469485	0.428615	0.130349	0.805346	UGT71C4	NA
AT1G07260	2.49126	0.0187271	-0.253403	0.903243	2.51716	0.00934009	-1.12524	0.434917	3.03042	0.00060041	UGT71C3	NA
AT1G07270	0.00868771	0.994912	0.949911	0.381046	0.189539	0.89845	0.809141	0.466416	1.28242	0.0538328	NA	NA
AT1G07280	-0.222499	0.626437	-0.112582	0.888293	-0.486132	0.281953	0.126082	0.843004	-0.192663	0.66681	NA	NA
AT1G07290	-0.586441	0.328075	-0.517412	0.537855	-0.254124	0.803728	0.188701	0.845548	0.362129	0.56782	GONST2	Encodes a GDP-mannose transporter.
AT1G07300	0.793676	0.229546	0.563127	0.554615	-0.342749	0.757411	0.584061	0.521103	-0.875613	0.140394	NA	NA
AT1G07310	0.0310654	0.956654	0.15915	0.822182	0.191799	0.77231	0.0599702	0.926766	-0.161393	0.712108	NA	NA
AT1G07320	-0.498017	0.384822	-0.716202	0.329458	-0.405989	0.607526	-0.44214	0.571579	-0.0821818	0.910665	EMB2784;PRPL4;RPL4	encodes a plastid ribosomal protein L4
AT1G07350	0.345692	0.432125	0.458283	0.427064	0.0357925	0.97452	0.196833	0.748902	-0.538072	0.150181	SR45a	NA
AT1G07360	-0.251575	0.631288	-0.0674188	0.945123	0.0546564	0.963674	0.29302	0.658871	0.437601	0.323836	MAC5A	NA
AT1G07370	0.448587	0.360772	0.227348	0.787139	0.198183	0.81289	0.121617	0.872702	0.614963	0.136315	ATPCNA1;PCNA1	Encodes putative proliferating cell nuclear antigen involved in cell cycle regulation.
AT1G07380	-0.377946	0.519106	-0.176949	0.86586	-0.144115	0.8984	0.0285417	0.976032	0.300412	0.604771	NA	NA
AT1G07390	-0.808013	0.0969683	-0.334886	0.672296	-0.907437	0.0559195	0.304636	0.675325	-0.0170112	0.981972	AtRLP1;RLP1	NA
AT1G07400	0.403636	0.62767	0.617015	0.567423	-0.0360779	0.986901	0.277715	0.803972	-1.04127	0.13141	NA	NA
AT1G07410	-0.405882	0.608201	-0.318271	0.792897	0.625356	0.452544	0.516661	0.61305	1.00905	0.096975	ATRAB-A2B;ATRABA2B;RAB-A2B;RABA2b	NA
AT1G07420	0.420648	0.345948	0.451871	0.451662	0.21638	0.769563	0.575351	0.302024	0.103385	0.84612	ATSMO1;SMO2-1	Arabidopsis thaliana sterol 4-alpha-methyl-oxidase mRNA
AT1G07430	0.963674	0.375962	0.299375	0.876472	-1.06344	0.402773	0.701812	0.648369	-2.59396	0.00310029	AIP1;AtAIP1;HAI2;HON	NA
AT1G07440	-0.853957	0.210677	-0.731209	0.449024	-1.48489	0.0154692	0.220776	0.834766	-0.52066	0.445949	NA	NA
AT1G07450	-2.11498	0.0371248	-0.00539491	0.999777	-3.07027	0.001411	2.18441	0.074953	-0.887236	0.503769	NA	NA
AT1G07470	0.00178917	0.99793	0.125658	0.86306	-0.0470544	0.961091	0.0879508	0.886456	-0.287841	0.447329	NA	NA
AT1G07480	-0.150191	0.723907	-0.0231013	0.976828	-0.0475188	0.959098	-0.000474986	0.999183	-0.155992	0.699591	NA	NA
AT1G07510	0.222697	0.660541	0.225973	0.77058	0.279672	0.683064	0.317522	0.613816	0.213903	0.661102	ftsh10	encodes an FtsH protease that is localized to the mitochondrion
AT1G07520	0.193718	0.729428	-0.35498	0.619118	0.145	0.878148	-0.327855	0.627084	0.0599142	0.924181	NA	NA
AT1G07530	-0.162515	0.720908	-0.393006	0.462651	0.349908	0.472877	-0.133063	0.821586	0.648848	0.044868	ATGRAS2;GRAS2;SCL14	Encodes a member of the GRAS family of transcription factors. The protein interacts with the TGA2 transcription factor and affects the transcription of stress-responsive genes. The protein is found in the nucleus and is also exported to the cytoplasm.
AT1G07570	-0.671144	0.122097	-0.658825	0.254391	-0.386173	0.513368	-0.325678	0.615197	-0.255946	0.594814	APK1;APK1A	Protein kinase capable of phosphorylating tyrosine, serine, and threonine residues
AT1G07590	2.29656	0.0013303	1.14025	0.27924	-0.0623881	0.976967	0.124656	0.925586	-2.14137	0.00088449	NA	NA
AT1G07600	1.77391	0.0222999	0.497485	0.716555	0.0926039	0.965808	0.150577	0.912115	-1.68701	0.0148117	ATMT-2;ATMT-Q;ATMT1;LSR4;MT-Q;MT1;MT1A	metallothionein, binds to and detoxifies excess copper and other metals, limiting oxidative damage.
AT1G07610	2.58105	0.0137445	1.31555	0.373953	-0.0836908	0.978411	0.76392	0.623566	-2.90893	0.00187377	MT1C	one of the five metallothioneins (MTs) genes identified in Arabidopsis. MTs are cysteine-rich proteins required for heavy metal tolerance.
AT1G07615	0.154653	0.805427	-0.450102	0.541681	-0.0542524	0.967334	-0.645259	0.335777	-0.0076313	0.991821	NA	NA
AT1G07620	-0.141086	0.872466	-0.462585	0.660756	0.482555	0.623931	-0.779642	0.388837	0.79514	0.200961	ATOBGM;TRM32	NA
AT1G07630	-0.092877	0.84264	0.0376579	0.963456	0.28218	0.585732	-0.239844	0.648447	0.234624	0.539366	PLL5	Encodes a protein phosphatase 2C like gene, similar to POL. Involved in leaf development. Knockout mutants have abnormally shaped leaves.
AT1G07640	0.087993	0.863184	0.442485	0.418712	-0.269887	0.65391	0.327094	0.564367	-0.696194	0.0394869	OBP2;URP3	A member of the DOF transcription factors. Prominently expressed in the phloem of leaves and other organs. Expression is induced by wounding, MeJA and insect feeding. Upregulates glucosinolate biosynthesis.
AT1G07650	-0.651404	0.4559	-1.01774	0.368467	-1.14977	0.182495	-0.713387	0.533632	-0.833276	0.289588	NA	NA
AT1G07660	0.739776	0.119531	-0.0523277	0.961691	0.0554782	0.965633	-0.589993	0.358827	-0.497469	0.28236	NA	NA
AT1G07670	-0.285308	0.580629	0.134161	0.882953	0.572501	0.263735	0.476834	0.450133	0.71443	0.074571	ATECA4;ECA4	NA
AT1G07700	-0.123747	0.785035	0.051619	0.949051	-0.303173	0.546155	0.281197	0.59439	-0.0210551	0.967932	NA	NA
AT1G07705	-0.198192	0.740657	0.180375	0.849755	0.0419491	0.975055	0.366835	0.606269	0.379271	0.450734	NOT2a	NA
AT1G07720	-0.435673	0.693811	-1.56541	0.181698	-0.0532834	0.982654	-0.840686	0.510175	0.66925	0.478334	KCS3	Encodes KCS3, a member of the 3-ketoacyl-CoA synthase family involved in the biosynthesis of VLCFA (very long chain fatty acids).
AT1G07728	-0.0614693	0.907313	-0.0762958	0.925474	0.0945578	0.913261	-0.000915732	0.999113	-0.000967906	0.998135	NA	NA
AT1G07740	-0.490898	0.343929	-0.369125	0.632776	0.0409733	0.975923	0.0880913	0.919919	0.533749	0.260456	NA	NA
AT1G07745	1.28549	0.177393	0.356858	0.827671	-0.0453255	0.985308	-0.388162	0.777206	-1.42924	0.0909206	ATRAD51D;RAD51D;SSN1	Is a suppressor of SNI1. Encodes a member of the RecA/RAD51 family of DNA recombination and repair proteins. Both RAD51 and SNI1 have a dual role in pathogen-related gene transcription and somatic homologous recombination.
AT1G07750	2.49916	0.00525985	0.680429	0.624254	0.296401	0.867403	-0.658643	0.625769	-1.91084	0.0194823	NA	NA
AT1G07770	0.753346	0.196321	-0.189937	0.86586	0.451929	0.582175	-1.1435	0.0883984	-0.198539	0.77445	RPS15A	Encodes cytoplasmic ribosomal protein S15a.
AT1G07780	-0.212033	0.710179	-0.672931	0.285715	-0.0801384	0.945472	-0.173952	0.815281	0.862636	0.0320108	PAI1;TRP6	Encodes phosphoribosylanthranilate isomerase which catalyzes the third step of the tryptophan biosynthetic pathway. Member of gene family.
AT1G07790	0.735739	0.0717977	0.299733	0.65021	-0.169765	0.833906	-0.112554	0.86897	-0.728393	0.0443099	HTB1	Encodes a histone 2B (H2B) protein.
AT1G07810	-0.13072	0.831284	0.32565	0.671769	0.382181	0.566895	0.443696	0.508605	0.205738	0.707283	ACA3;ATECA1;ECA1	Encodes an ER-type Ca2+-pumping ATPase.
AT1G07820	0.837766	0.114545	-0.245332	0.802242	0.0842039	0.951098	-0.864242	0.201716	-0.441555	0.412965	NA	NA
AT1G07830	0.49189	0.404721	-0.137183	0.902385	0.359993	0.676571	-0.650426	0.388776	0.220291	0.7342	NA	NA
AT1G07840	0.263773	0.502967	-0.105447	0.883775	0.290849	0.559795	-0.141979	0.800553	0.463211	0.157196	NA	NA
AT1G07870	-0.247257	0.721891	0.241387	0.820928	-0.0474803	0.976352	0.576958	0.47095	0.404693	0.498281	NA	NA
AT1G07880	-0.46582	0.38747	-0.442705	0.552398	-0.608787	0.281315	0.474139	0.515267	0.332801	0.542715	ATMPK13	member of MAP Kinase
AT1G07890	1.25562	0.026629	0.788402	0.329458	0.780244	0.236447	0.448572	0.601471	-0.276826	0.680479	APX1;ATAPX01;ATAPX1;CS1;MEE6	Encodes a cytosolic ascorbate peroxidase APX1. Ascorbate peroxidases are enzymes that scavenge hydrogen peroxide in plant cells. Eight types of APX have been described for Arabidopsis: three cytosolic (APX1, APX2, APX6), two chloroplastic types (stromal sAPX, thylakoid tAPX), and three microsomal (APX3, APX4, APX5) isoforms. At least part of the induction of heat shock proteins during light stres…
AT1G07900	-1.1265	0.0920478	-0.362371	0.767871	-0.594526	0.501548	0.177262	0.879202	0.854716	0.171701	LBD1	NA
AT1G07910	-0.405692	0.357292	-0.343322	0.588629	0.483337	0.318794	0.128054	0.848741	1.35655	3.0911e-05	AtRLG1;ATRNL;RNL	Encodes a tRNA ligase that resembles the yeast Trl1 RNA ligase in structure and function but very different in sequence. Like Trl1, AtRNL consists of two domains an N-terminal ligase component and a C-terminal 5'-kinase/2',3'-cyclic phosphodiesterase (CPD) component that can function in tRNA splicing in vivo when expressed as separate polypeptides. Requires a 2'-PO4 end for tRNA splicing in vivo.
AT1G07920	-0.247699	0.564635	-0.347717	0.53735	0.362311	0.465656	-0.000541907	0.999183	0.921048	0.00306933	NA	NA
AT1G07930	0.066279	0.899376	-0.232088	0.717534	0.445532	0.320259	-0.135256	0.822667	0.832081	0.00858593	NA	NA
AT1G07940	0.0494553	0.926798	-0.269363	0.659836	0.324652	0.538449	-0.193944	0.73482	0.641309	0.054974	NA	NA
AT1G07950	0.280074	0.503941	0.0730453	0.927351	0.333205	0.512268	0.00120943	0.99844	0.457118	0.196437	MED22B	NA
AT1G07960	0.664667	0.0983258	0.490226	0.381329	0.203943	0.777156	-0.114905	0.861733	-0.402115	0.311545	ATPDIL5-1;PDIL5-1	Encodes a protein disulfide isomerase-like (PDIL) protein, a member of a multigene family within the thioredoxin (TRX) superfamily.
AT1G07970	-0.357401	0.386917	-0.351789	0.542753	-0.00966211	0.993432	-0.120562	0.848342	0.254315	0.540651	NA	NA
AT1G07980	0.349432	0.400897	-0.0295702	0.973729	0.0307434	0.977935	-0.266505	0.640448	-0.27514	0.501833	NF-YC10	NA
AT1G07985	1.77916	0.0955842	1.47675	0.308473	1.91672	0.190112	0.0712898	0.970536	-2.25476	0.0168003	NA	NA
AT1G07990	0.0622967	0.89595	-0.14064	0.832884	0.103492	0.88751	-0.311204	0.536053	0.040646	0.932859	NA	NA
AT1G08000	0.0193925	0.973816	0.0593698	0.942705	-0.143456	0.851726	0.300755	0.589533	-0.336757	0.382809	GATA10	Encodes a member of the GATA factor family of zinc finger transcription factors.
AT1G08010	0.319893	0.418707	0.0217567	0.978983	-0.161427	0.816895	0.12686	0.828839	-0.429207	0.219342	GATA11	Encodes a member of the GATA factor family of zinc finger transcription factors.
AT1G08030	0.24216	0.559739	0.305214	0.587786	0.136032	0.853582	0.15315	0.786917	-0.153864	0.722172	AQC1;TPST	Encodes a tyrosylprotein sulfotransferase (TPST). This protein is a 500-aa type I transmembrane protein that shows no sequence similarity to animal TPSTs. Activity confirmed by protein expression in yeast. TPST is expressed throughout the plant body, and the highest levels of expression are in the root apical meristem. A loss-of-function mutant TPST displayed a marked dwarf phenotype accompanied …
AT1G08040	0.1947	0.648626	0.110198	0.880952	-0.106667	0.889592	0.255413	0.633166	-0.0659878	0.891669	NA	NA
AT1G08050	-0.396569	0.526874	0.383212	0.681717	-0.987681	0.084156	-0.204945	0.818725	-1.39343	0.00315183	NA	NA
AT1G08060	-0.838501	0.0806581	-0.203566	0.824191	0.0300723	0.982026	0.528327	0.433845	0.73562	0.0910756	MOM;MOM1	NA
AT1G08070	0.0186456	0.982111	0.0594305	0.960605	0.101955	0.935684	-0.0375409	0.969887	0.0342122	0.964138	EMB3102;OTP82	Encodes a chloroplast RNA editing factor.
AT1G08090	-3.02058	0.0093353	-2.71392	0.0851706	-0.494729	0.82381	-0.131966	0.951678	2.99489	0.00337693	ACH1;ATNRT2.1;ATNRT2:1;LIN1;NRT2;NRT2.1;NRT2:1;NRT2;1AT	High-affinity nitrate transporter. Up-regulated by nitrate. Functions as a repressor of lateral root initiation independently of nitrate uptake.
AT1G08110	0.0651996	0.895058	-0.189914	0.77058	0.014532	0.988552	-0.153854	0.779654	0.0183324	0.972478	NA	NA
AT1G08125	0.541806	0.205029	-0.0999364	0.907015	0.0204859	0.985904	-0.526466	0.352555	-0.383597	0.355911	NA	NA
AT1G08130	0.0963178	0.849801	0.117187	0.881285	0.287053	0.623187	0.309355	0.586835	0.512229	0.151757	ATLIG1;LIG1	Encodes the Arabidopsis DNA ligase 1 that provides the major DNA ligase activity in cells and plays a key role in both DNA replication and excision repair pathways. Indispensable for cell viability. AtLIG1 expresses one major and two minor mRNA transcripts differing only in the length of the 5' untranslated leader sequences preceding a common ORF. Translation from the first in-frame start codon p…
AT1G08160	0.183001	0.812229	0.143646	0.904787	-1.09476	0.0705829	0.478516	0.586835	-1.26034	0.0171426	NA	NA
AT1G08165	1.73675	0.00978712	-0.18705	0.894135	-0.131023	0.941456	-0.470155	0.644841	-1.01624	0.112869	NA	NA
AT1G08180	0.0292155	0.975322	-0.658287	0.457794	1.01225	0.100789	-0.729405	0.388969	1.21476	0.020276	NA	NA
AT1G08190	-0.18711	0.668083	-0.176105	0.796099	0.189821	0.770222	0.204696	0.710574	0.588997	0.071316	ATVAM2;ATVPS41;VAM2;VPS41;ZIP2	Might be involved in protein sorting to the vacuole.
AT1G08200	0.228403	0.776263	0.566164	0.556434	-0.0819525	0.961091	1.23043	0.11669	-0.353967	0.61838	AXS2	Encodes a putative UDP-D-apiose/UPD-D-xylose synthetase.
AT1G08210	0.0266758	0.966998	0.0855412	0.921834	0.239435	0.73495	-0.262356	0.673378	0.130137	0.801719	NA	NA
AT1G08220	-0.00574946	0.993781	-0.164268	0.842122	0.317242	0.599708	0.060111	0.938795	0.848771	0.0163863	NA	NA
AT1G08230	0.618939	0.293354	0.881321	0.24216	1.15516	0.03089	0.419815	0.609785	0.0609351	0.938205	NA	NA
AT1G08250	0.0895572	0.906054	0.591842	0.450365	0.722963	0.237182	0.64622	0.387805	0.416738	0.462417	ADT6;AtADT6	Encodes a plastid-localized arogenate dehydratase involved in phenylalanine biosynthesis. Although this enzyme has sequence similarity to prephenate dehydratases, it is 98 times more active with arogenate than prephenate in enzymatic assays.
AT1G08260	-0.739882	0.100204	-0.398254	0.558249	0.0405995	0.973408	0.288646	0.668364	1.23328	0.000717241	ABO4;EMB142;EMB2284;EMB529;ESD7;POL2A;TIL1	Similar to POL2A, DNA polymerase epsilon catalytic subunit. Essential for Arabidopsis growth. Null homozygotes are embryo lethal, partial loss of function alleles show embryo patterning defects such as root pole displacement. Delayed progression through cell cycle results in embryos with smaller numbers of larger cells.
AT1G08270	-0.318836	0.734903	0.314179	0.820177	-0.38847	0.800342	0.55027	0.626164	-0.817815	0.324422	NA	NA
AT1G08280	0.0915991	0.879567	0.0692025	0.94351	0.394593	0.503969	0.209149	0.760651	0.626859	0.121271	NA	NA
AT1G08290	0.0125355	0.992425	0.39663	0.769106	-1.06099	0.241751	0.703909	0.52021	-1.42437	0.0443077	WIP3	NA
AT1G08300	-0.0582691	0.933527	-0.484885	0.505604	0.246334	0.774787	-0.635605	0.345025	0.103513	0.868809	NVL	NA
AT1G08310	0.50569	0.734278	-2.43959	0.155488	1.70971	0.217978	-1.58482	0.388795	1.18871	0.324324	NA	NA
AT1G08315	0.419243	0.264043	0.247231	0.675546	0.585387	0.114913	-0.112716	0.847504	0.0211058	0.967932	NA	NA
AT1G08320	0.711911	0.431578	0.126723	0.954749	0.0925264	0.969723	-3.17842	0.000289281	-2.78361	9.51761e-05	bZIP21;TGA9	NA
AT1G08350	-0.170421	0.756174	-0.0559239	0.957028	-0.0743601	0.947301	0.0514718	0.950526	0.143048	0.794108	NA	NA
AT1G08360	0.22362	0.68802	-0.259572	0.751316	0.306609	0.675229	-0.602383	0.335837	0.382242	0.420138	NA	NA
AT1G08370	0.0083817	0.989849	0.20608	0.782794	0.20154	0.78275	0.247152	0.683702	0.25324	0.567085	ATDCP1;DCP1	Encodes DCP1 involved in mRNA decapping. DCP1 forms a mRNA decapping complex with DCP2 (At5g13570) and VCS (VARICOSE) (At3g13300). However, unlike DCP2, DCP1 itself does not have mRNA decapping activity in vitro. DCP1, DCP2 and VCS colocalize in cytoplasmic loci, which are putative Arabidopsis mRNA processing bodies. Null mutants of DCP1, DCP2, and VCS accumulate capped mRNAs with a reduced degra…
AT1G08380	0.00466752	0.996358	-0.597907	0.408143	-0.906169	0.0759023	-0.89036	0.165559	-1.2749	0.0025926	PSAO	Encodes subunit O of photosystem I.
AT1G08390	0.0610634	0.924264	-0.34432	0.640725	-0.444674	0.45387	-0.401436	0.557033	-0.354227	0.463797	NA	NA
AT1G08400	0.386456	0.367462	0.133746	0.866997	0.268699	0.668751	-0.126728	0.84615	0.158261	0.739488	NA	NA
AT1G08410	-0.0837593	0.877822	-0.204147	0.783525	0.363687	0.499435	0.0268811	0.972523	0.888559	0.00838574	NA	NA
AT1G08420	-0.446741	0.376025	0.0199092	0.985185	0.132177	0.895363	0.556254	0.388813	0.62473	0.151581	BSL2	NA
AT1G08450	-0.328889	0.580511	-0.420597	0.604482	-1.15362	0.017202	-0.606164	0.395857	-0.999668	0.0254003	AtCRT3;CRT3;EBS2;PSL1	Encodes one of three Arabidopsis calreticulins. In CRT-deficient mouse fibroblasts, this protein restores ER Ca2+ levels. Non-receptor component required for EFR-mediated immunity. Mutants show de-repressed anthocyanin accumulation in the presence of elf18, and EFR accumulation and signalling.
AT1G08460	-0.254576	0.593617	-0.136858	0.867601	-0.113761	0.89845	-0.0469768	0.951355	0.0357397	0.952568	ATHDA8;HDA08;HDA8	NA
AT1G08465	0.0992027	0.845799	-0.144435	0.850543	-0.123709	0.877958	-0.221938	0.704761	-0.190603	0.668796	YAB2	Member of the YABBY family of Arabidopsis proteins involved in the abaxial cell fate specification in lateral organs
AT1G08470	-0.320156	0.513865	-0.66493	0.256539	-0.126279	0.892265	-0.0429298	0.958735	0.506169	0.228137	SSL3	Although this enzyme is predicted to encode a strictosidine synthase (SS), it lacks a conserved catalytic glutamate residue found in active SS enzymes and it is not expected to have SS activity.
AT1G08480	0.908492	0.0467518	0.266947	0.746876	0.485211	0.411425	-0.330594	0.633883	-0.0763972	0.90538	SDH6	NA
AT1G08490	-0.220285	0.677039	0.327275	0.640725	0.209922	0.794295	0.631905	0.281811	0.483909	0.258643	ATCPNIFS;ATNFS2;ATSUFS;CPNIFS;SUFS	Chloroplastic NifS-like protein that can catalyze the conversion of cysteine into alanine and elemental sulfur (S(0)) and of selenocysteine into alanine and elemental Se (Se(0)). Overexpression enhances selenium tolerance and accumulation.
AT1G08500	-0.235293	0.812889	-0.0582615	0.973981	-2.25744	0.00823394	0.0206474	0.988514	-2.29095	0.0034863	AtENODL18;ENODL18	NA
AT1G08510	0.160417	0.735552	0.254862	0.688782	-0.0236106	0.98216	0.339519	0.544805	-0.247709	0.552365	FATB	Encodes an acyl-acyl carrier protein thioesterase. Hydrolyzes primarily saturated acyl-ACPs with chain lengths that vary between 8 and 18 carbons. Involved in saturated fatty acid synthesis. Nuclear-encoded, plastid-targeted globular protein that is functional as dimer.
AT1G08520	-0.566197	0.0941202	-0.370251	0.449024	-0.259925	0.606925	-0.0273365	0.966263	0.0333583	0.944996	ALB-1V;ALB1;CHLD;PDE166;V157	Encodes the CHLD subunit of the Mg-chelatase enzyme involved in chlorophyll biosynthesis. Lines carrying recessive mutations of this locus are white and seedling lethal.
AT1G08530	0.0470965	0.930358	0.0321674	0.970957	0.351137	0.476174	0.177973	0.757089	0.559491	0.0989628	NA	NA
AT1G08540	-0.526183	0.161638	-0.165997	0.808781	-0.149247	0.835622	0.296293	0.585583	0.266382	0.494248	ABC1;ATSIG1;ATSIG2;SIG1;SIG2;SIGA;SIGB	Enodes a subunit of chloroplast RNA polymerase, confers the ability to recognize promoter sequences on the core enzyme. SIG1 is induced by red and blue light.
AT1G08550	-0.337392	0.470072	-0.0327996	0.973627	-0.408183	0.464615	0.34521	0.584256	0.0576994	0.921824	AVDE1;NPQ1	Violaxanthin deepoxidase involved in xanthophyll cycle.Two major consequences of the npq1 mutation are the absence of zeaxanthin formation in strong light and the partial inhibition of the quenching of singlet excited chlorophylls in the photosystem II light-harvesting complex
AT1G08560	-0.040562	0.969722	-0.263509	0.842742	-1.34902	0.0440941	0.313783	0.763947	-0.971852	0.130918	ATSYP111;KN;SYP111	member of SYP11 syntaxin Gene Family
AT1G08570	-0.259094	0.526911	-0.23171	0.706575	0.00939641	0.993121	0.304027	0.573139	0.664423	0.036126	ACHT4	Encodes a member of the thioredoxin family protein. Located in the chloroplast. Shows high activity towards the chloroplast 2-Cys peroxiredoxin A, and poor activity towards the chloroplast NADP-malate dehydrogenase.
AT1G08580	1.00871	0.0341839	0.233397	0.797725	0.414882	0.546155	-0.528025	0.44435	-0.255191	0.644327	NA	NA
AT1G08592	-0.598766	0.250703	-0.131056	0.898935	0.0299525	0.982496	0.186308	0.819885	0.545293	0.269031	NA	NA
AT1G08600	-0.483481	0.367902	0.000720886	0.999671	-0.0515676	0.969159	0.425933	0.561807	0.473117	0.34497	ATRX;CHR20	NA
AT1G08610	-0.340421	0.683978	-1.11359	0.228424	-0.0908329	0.959928	-0.858983	0.368313	0.719475	0.289588	NA	NA
AT1G08620	-0.320046	0.494027	0.108613	0.899901	0.0914148	0.926488	0.359177	0.561131	0.359795	0.402086	PKDM7D	NA
AT1G08630	-0.34773	0.698063	-0.499734	0.681101	2.48651	0.00022389	0.0663644	0.962128	3.58649	8.49022e-09	THA1	Encodes a threonine aldolase, involved in threonine degradation to glycine. Primarily expressed in seeds and seedlings.
AT1G08640	0.377399	0.309035	0.258543	0.64239	0.311302	0.512622	0.242045	0.640102	0.53021	0.0927928	CJD1	NA
AT1G08650	0.814896	0.318834	-1.48141	0.121783	1.42754	0.0546267	-0.508506	0.651351	1.86344	0.00375779	ATPPCK1;PPCK1	Encodes a phosphoenolpyruvate carboxylase kinase that is expressed at highest levels in leaves. Expression is induced by light.
AT1G08660	-0.154236	0.76134	-0.358648	0.559606	0.12433	0.883633	0.00587069	0.993983	0.680858	0.0572897	MGP2	NA
AT1G08680	-0.342452	0.514479	0.242443	0.777495	-0.0752886	0.951098	0.45621	0.49703	0.0410883	0.952231	AGD14;ZIGA4	A member of ARF GAP domain (AGD), A thaliana has 15 members, grouped into four classes. AGD14 belongs to the class 4, together with AGD15.
AT1G08700	-0.0695243	0.89801	-0.150782	0.844973	-0.0390259	0.970119	-0.290647	0.616933	-0.108685	0.826256	PS1	Encodes a protein similar to animal presenilin whose expression is increased in response to potassium (K+) deprivation.
AT1G08710	0.373017	0.355283	0.190663	0.785224	0.147653	0.842734	-0.0575115	0.932562	-0.111969	0.812485	NA	NA
AT1G08720	-0.250797	0.52743	0.00613824	0.993953	0.0150365	0.988552	0.00537826	0.993491	0.0664553	0.886831	ATEDR1;EDR1	enhanced disease resistance 1 (EDR1) confers resistance to powdery mildew disease caused by the fungus Erysiphe cichoracearum
AT1G08750	-0.197315	0.682025	0.0679936	0.938572	0.0367143	0.973441	0.155183	0.808361	0.0586674	0.915718	NA	NA
AT1G08760	-0.0785632	0.893985	0.157163	0.854194	-0.0316551	0.979419	0.230418	0.721636	-0.0701565	0.905311	NA	NA
AT1G08770	0.564767	0.1513	0.241142	0.713612	0.210234	0.75615	-0.0923068	0.887662	-0.27871	0.496194	PRA1.E	NA
AT1G08780	0.589058	0.181444	0.0854779	0.925995	0.296532	0.659713	-0.366251	0.564018	-0.353709	0.423969	AIP3;PFD4	NA
AT1G08800	0.310511	0.63677	0.658751	0.408098	0.697924	0.279233	0.109449	0.909411	0.237982	0.717184	MyoB1	NA
AT1G08810	-0.18804	0.721227	-0.501675	0.407971	-0.457633	0.399103	-0.216316	0.742287	-0.549114	0.177414	AtMYB60;MYB60	putative transcription factor of the R2R3-MYB gene family. Transcript increases under conditions that promote stomatal opening (white and blue light, abi1-1 mutation) and decreases under conditions that trigger stomatal closure (ABA, desiccation, darkness), with the exception of elevated CO2. Expressed exclusively in guard cells of all tissues. It is required for light-induced opening of stomata.…
AT1G08820	0.184937	0.646023	0.155847	0.806439	0.128885	0.850982	-0.0463803	0.942026	-0.157136	0.690799	VAP27-2	Encodes VAP33-like protein that interacts with cowpea mosaic virus protein 60K. Is a SNARE-like protein that may be involved in vesicular transport to or from the ER.
AT1G08830	1.16622	0.0601068	0.814481	0.346455	1.04219	0.106729	0.466809	0.612416	-0.125394	0.878914	CSD1	Encodes a cytosolic copper/zinc superoxide dismutase CSD1 that can detoxify superoxide radicals. Its expression is affected by miR398-directed mRNA cleavage. Regulated by biotic and abiotic stress.
AT1G08840	-0.744776	0.198373	-1.1161	0.107853	-0.358014	0.684133	-0.121936	0.901181	0.959706	0.051959	emb2411	NA
AT1G08845	0.490232	0.345267	-0.148127	0.882844	-0.0893815	0.941456	-0.702497	0.280768	-0.40384	0.417888	NA	NA
AT1G08880	0.376844	0.30074	0.0403543	0.960112	0.189107	0.752877	-0.114823	0.836784	0.336778	0.325132	G-H2AX;GAMMA-H2AX;H2AXA;HTA5	Encodes HTA5, a histone H2A protein. H2AX is a meiosis-specific isoform of histone H2A. Upon DSB formation, rapid accumulation of phosphorylated H2AX (&#947;-H2AX) occurs around the break site. _x0001_H2AX foci accumulate in early G2. Immunolocalization studies in spread preparations of wild-type meiocytes at G2/early leptotene revealed the accumulation of numerous rather diffuse &#947;-H2AX foci…
AT1G08890	0.00588934	0.995671	-0.277612	0.791699	0.000724864	1	-0.0769135	0.942379	0.30759	0.62872	NA	NA
AT1G08900	-0.343634	0.56665	-0.359674	0.678523	0.0564351	0.968052	-0.334491	0.668322	0.35925	0.526445	NA	NA
AT1G08910	-0.567368	0.26184	-0.166337	0.863228	-0.232076	0.793692	0.276497	0.704257	0.180624	0.758385	NA	NA
AT1G08920	1.91018	0.0236961	1.1727	0.325177	-0.268367	0.882545	0.589892	0.64317	-3.09384	1.90504e-05	ESL1	Encodes ESL1, a transporter for monosaccharides.
AT1G08930	-0.387892	0.545432	-0.0256993	0.984316	-0.17937	0.87839	0.0111006	0.991286	-0.0782122	0.920983	ERD6	encodes a putative sucrose transporter whose gene expression is induced by dehydration and cold.
AT1G08940	1.11877	0.0384177	0.557048	0.499832	0.512916	0.493892	-1.15019	0.0828295	-1.11166	0.021611	NA	NA
AT1G08960	0.0954379	0.837317	0.119085	0.865537	0.0641198	0.941456	0.317028	0.53856	0.288523	0.427825	ATCAX11;AtCXX5;CAX11;CCX5	member of Potassium-dependent sodium-calcium exchanger like-family
AT1G08970	0.192252	0.637859	-0.0118195	0.988285	-0.0254987	0.979419	-0.0697103	0.908131	-0.108416	0.802772	HAP5C;NF-YC9	heme activated protein (HAP5c)
AT1G08980	0.0344358	0.955877	-0.0113275	0.990644	-0.627388	0.147986	-0.126696	0.848064	-0.928655	0.0064264	AMI1;ATAMI1;ATTOC64-I;TOC64-I	Encodes an enzyme with similarity to bacterial acylamidohydrolases and exhibits indole-3-acetamide amidohydrolase activity in vitro. This enzyme may be involved in the in vivo biosynthesis of indole-acetic acid from indole-3-acetamide, a native metabolite of A. thaliana. It appears to exist as a monomer.
AT1G09000	-0.335868	0.595469	0.0674526	0.958046	-0.168122	0.874977	0.392235	0.633369	0.643686	0.214188	ANP1;MAPKKK1;NP1	NPK1-related protein kinase 1S
AT1G09010	-0.280589	0.500129	0.0653054	0.936344	-0.207698	0.749572	0.199687	0.724688	-0.123164	0.790583	NA	NA
AT1G09020	-0.151101	0.76386	0.136613	0.865427	0.0589837	0.957411	0.315718	0.594294	0.223119	0.617958	ATSNF4;SNF4	putative activator subunit of SNF1-related protein kinase
AT1G09040	-0.241448	0.587831	-0.301144	0.623062	-0.0807164	0.930452	-0.108064	0.86794	0.0831483	0.868809	NA	NA
AT1G09050	-0.593002	0.229676	-0.125129	0.898611	-0.118904	0.912586	0.23494	0.750709	0.254258	0.640158	NA	NA
AT1G09060	-0.827063	0.082562	-0.0236111	0.982462	-0.268102	0.744758	0.573932	0.380931	0.198872	0.72569	NA	NA
AT1G09070	1.16509	0.0416465	-0.407241	0.659146	-0.425026	0.623933	-0.76291	0.322973	-1.19453	0.0143057	(AT)SRC2;AtSRC2;SRC2	SRC2 specifically binds the peptide PIEPPPHH, and moves from ER to a vacuole fraction where it gets internalized. Involved in Protein Storage Vacuole targeting.
AT1G09080	-1.59698	0.0405684	-0.494585	0.713562	-0.678602	0.551111	0.603538	0.612416	0.36896	0.691741	BIP3	NA
AT1G09100	0.351907	0.463388	0.0228321	0.981457	0.56411	0.251609	0.213701	0.747503	0.672368	0.0868924	RPT5B	Encodes RPT5b (Regulatory Particle 5b), one of the six AAA-ATPases of the proteasome regulatory particle. Essential for gametophyte development. In Arabidopsis, the RPT5 subunit is encoded by two highly homologous genes, RPT5a and RPT5b. RPT5a and RPT5b show accession-dependent functional redundancy. In Wassilewskija (Ws) accession: mutant alleles of RPT5a displayed 50% pollen lethality, indicati…
AT1G09130	0.112909	0.849649	0.344762	0.626708	0.368696	0.565576	0.477836	0.452603	0.267836	0.587545	NA	NA
AT1G09140	0.114958	0.812889	0.323689	0.572602	0.00544188	0.996478	0.416665	0.428615	-0.107744	0.8199	At-SR30;ATSRP30;ATSRP30.1;ATSRP30.2;SR30	Encodes a serine-arginine rich RNA binding protein involved in regulation of splicing (including splicing of itself). Exists as 3 alternative spliced forms that are differentially expressed.
AT1G09150	0.0159035	0.97611	0.000922804	0.999124	0.11517	0.866514	0.0716014	0.902383	0.330158	0.323592	NA	NA
AT1G09160	-0.382064	0.391721	-0.499077	0.385279	-0.126565	0.883768	-0.0412658	0.957835	0.207749	0.659529	NA	NA
AT1G09180	1.64643	0.0629441	1.06431	0.373001	0.515606	0.739355	1.04164	0.376517	-1.41508	0.0733402	ATSAR1;ATSARA1A;SARA1A	A member of ARF-like GTPase family. A thaliana has 21 members, in two subfamilies, ARF and ARF-like (ARL) GTPases.
AT1G09190	0.138831	0.819305	-0.16584	0.864357	-0.272528	0.740264	-0.413595	0.560458	-0.442854	0.359776	NA	NA
AT1G09195	-0.236829	0.617146	-0.307321	0.635794	-0.276709	0.668751	-0.484864	0.391414	-0.374173	0.362671	NA	NA
AT1G09200	0.611907	0.149235	-0.0128885	0.989414	0.301372	0.635248	-0.1502	0.821413	0.716777	0.0508686	H3.1	NA
AT1G09210	0.172839	0.777563	0.385949	0.607287	1.00601	0.026536	0.154626	0.843583	0.926428	0.0259297	AtCRT1b;CRT1b	Encodes one of three Arabidopsis calreticulins.
AT1G09220	0.489568	0.409592	0.153653	0.892802	0.357664	0.684276	-0.116062	0.903649	-0.0748404	0.921348	NA	NA
AT1G09230	0.600645	0.332064	0.750391	0.346189	0.0119806	0.994477	0.54897	0.503765	-0.685209	0.212347	NA	NA
AT1G09240	3.2033	0.0120795	1.20758	0.50798	1.42489	0.341551	0.659753	0.722651	-2.67563	0.015867	ATNAS3;NAS3	Encodes a nicotianamine synthase.
AT1G09250	0.415551	0.428637	0.687367	0.297645	-0.606986	0.289851	-0.122596	0.879326	-2.20002	1.02808e-08	AIF4	NA
AT1G09270	0.0739817	0.883707	0.215526	0.737249	0.290913	0.590977	0.336272	0.530471	0.330712	0.374271	IMPA-4	Protein interacts with Agrobacterium proteins VirD2 and VirE2.
AT1G09280	-0.124451	0.816052	-0.151777	0.85487	0.079568	0.938688	-0.256234	0.67986	0.106629	0.840374	NA	NA
AT1G09290	0.228456	0.606697	0.210369	0.760952	0.409005	0.383579	0.111774	0.859247	0.410876	0.267312	NA	NA
AT1G09300	0.0891264	0.854028	-0.126768	0.86306	0.536921	0.167864	0.0382558	0.955515	0.826938	0.00658931	NA	NA
AT1G09310	-1.6106	0.341863	-2.74428	0.174809	0.324022	0.923352	-0.482705	0.836966	3.00457	0.0272337	NA	NA
AT1G09320	0.0314013	0.96061	0.0932309	0.913109	0.112136	0.899677	-0.00958395	0.989697	-0.0490608	0.932212	NA	NA
AT1G09330	0.389438	0.285075	0.0743255	0.918943	0.372372	0.386291	-0.0886053	0.879299	0.253973	0.486992	ECH	NA
AT1G09340	-1.15126	0.0446386	-0.672421	0.428315	-1.2114	0.0294109	0.28411	0.748902	-0.254008	0.712583	CRB;CSP41B;HIP1.3	Encodes CHLOROPLAST RNA BINDING (CRB), a putative RNA-binding protein. CRB is important for the proper functioning of the chloroplast. Mutations in CRB also affects the circadian system, altering the expression of both oscillator and output genes.
AT1G09390	-1.49905	0.0402438	-1.18834	0.239181	-1.99199	0.00456462	-0.36909	0.748977	-1.21864	0.0843182	NA	NA
AT1G09400	-0.223384	0.804504	-0.552313	0.711351	0.205046	0.898855	-1.57518	0.119415	-0.233808	0.803513	NA	NA
AT1G09410	-0.410187	0.520347	-0.331866	0.735385	-0.12838	0.917899	0.227312	0.81052	0.547009	0.342674	NA	NA
AT1G09415	0.534786	0.206611	0.376101	0.541681	0.530594	0.256824	-0.0595039	0.936589	0.169641	0.72748	NIMIN-3	encodes a kinase that physically interacts with NPR1/NIM1
AT1G09420	0.0298513	0.973816	0.26033	0.816107	1.35081	0.0120602	-0.520017	0.548354	0.851851	0.108691	G6PD4	Encodes a protein similar to glucose-6-phosphate dehydrogenase but, based on amino acid differences in the active site and lack of activity, does not encode a functional G6PDH. The amino acid sequence for the consensus sequence of the G6PDH active site (DHYLGKE) differs in three places in this protein. gc exon splice site at 20574 is based on protein alignment, and is not confirmed experimentally.
AT1G09430	0.268306	0.591744	0.44246	0.487012	0.755057	0.0805205	-0.0275836	0.97321	0.420531	0.32476	ACLA-3	Encodes subunit A of the heteromeric enzyme ATP citrate lyase (ACL). In animals, ACL is encoded by a single gene; ACL in Arabidopsis is composed of two polypeptides, ACLA (encoded by 3 genes) and ACLB (encoded by 2 genes). The holoenzyme has an A(4)B(4)stoichiometry. Expression of both ACLA and ACLB but not of either of the subunits alone results in ACL activity.
AT1G09440	0.0826851	0.885125	-0.0875385	0.920594	-0.343905	0.569756	0.0320902	0.968035	-0.356007	0.41195	NA	NA
AT1G09460	-0.0314709	0.97806	1.15692	0.188374	0.617642	0.518201	1.20868	0.158357	-0.22947	0.791978	NA	NA
AT1G09480	0.619704	0.356604	0.227282	0.85917	1.74372	0.00198218	-0.396099	0.680693	1.34532	0.0126117	NA	similar to Eucalyptus gunnii alcohol dehydrogenase of unknown physiological function (GI:1143445), Vigna unguiculata (gi:1854445), NOT a cinnamyl-alcohol dehydrogenase
AT1G09486	0.332195	0.63095	0.499867	0.588732	0.333835	0.737257	0.0510891	0.964252	0.261813	0.703339	NA	NA
AT1G09490	0.251359	0.691244	0.353993	0.674489	-0.238951	0.803728	0.311817	0.688003	-0.711198	0.139298	NA	similar to Eucalyptus gunnii alcohol dehydrogenase of unknown physiological function (GI:1143445), Vigna unguiculata (gi:1854445), NOT a cinnamyl-alcohol dehydrogenase; Location of EST gb:H37170, gb:H77227 and gb:AA605565
AT1G09500	2.21808	0.281866	0.659191	0.841244	2.21932	0.276565	3.13097	0.219272	-2.10262	0.228378	NA	similar to Eucalyptus gunnii alcohol dehydrogenase of unknown physiological function (GI:1143445), Vigna unguiculata (gi:1854445), NOT a cinnamyl-alcohol dehydrogenase
AT1G09520	-0.299439	0.540797	-0.0479247	0.96229	-0.135845	0.882203	-0.166331	0.811423	-0.110726	0.842983	NA	NA
AT1G09530	-0.357322	0.452255	-0.375181	0.572295	-0.516253	0.317113	-0.436207	0.482099	-0.831613	0.027232	PAP3;PIF3;POC1	Transcription factor interacting with photoreceptors phyA and phyB. Forms a ternary complex in vitro with G-box element of the promoters of LHY, CCA1. Acts as a negative regulator of phyB signalling. It degrades rapidly after irradiation of dark grown seedlings in a process controlled by phytochromes. Does not play a significant role in controlling light input and function of the circadian clockw…
AT1G09560	-0.322242	0.651004	0.0404369	0.976659	0.377426	0.702554	-0.9347	0.240427	-0.259874	0.715135	GLP5;PDGLP1	germin-like protein (GLP5)
AT1G09570	-0.281739	0.533947	0.0494613	0.958804	0.225036	0.746221	-0.0116285	0.9875	0.112687	0.823994	FHY2;FRE1;HY8;PHYA	Light-labile cytoplasmic red/far-red light photoreceptor involved in the regulation of photomorphogenesis. It exists in two inter-convertible forms: Pr and Pfr (active) and functions as a dimer.The N terminus carries a single tetrapyrrole chromophore, and the C terminus is involved in dimerization. It is the sole photoreceptor mediating the FR high irradiance response (HIR). Major regulator in re…
AT1G09575	0.3531	0.699756	0.0357837	0.983912	0.569501	0.614355	-1.08454	0.285457	0.0344517	0.974897	NA	NA
AT1G09580	0.184867	0.716392	-0.119622	0.888293	0.47725	0.32156	0.0138791	0.985264	0.525673	0.169841	NA	NA
AT1G09590	0.0787803	0.88774	-0.17662	0.819818	0.51284	0.275899	-0.0704428	0.922102	0.83579	0.0160929	NA	NA
AT1G09620	-0.501295	0.255426	-0.281745	0.685893	0.12155	0.892379	0.125355	0.856464	0.698542	0.0618311	NA	NA
AT1G09630	-0.215105	0.789053	-0.70688	0.446116	-0.296728	0.799205	-0.863775	0.312304	-0.269575	0.720895	ATRAB-A2A;ATRAB11C;ATRABA2A;RAB-A2A;RAB11c	Encodes a putative GTP-binding protein. Associates with organelles on a pathway from the Golgi to the plasma membrane in interphase. In dividing cells acts at the cell plate.
AT1G09640	-0.00122339	0.998469	-0.0894778	0.898147	0.336847	0.446854	-0.162314	0.756244	0.557558	0.0655799	NA	NA
AT1G09645	0.501011	0.233897	0.202281	0.787538	0.198937	0.787211	-0.40482	0.484353	-0.336939	0.417888	NA	NA
AT1G09660	-0.185649	0.65437	-0.260774	0.638775	-0.236732	0.668751	0.141411	0.799406	0.204829	0.597088	NA	NA
AT1G09680	-0.561172	0.348601	-0.44877	0.624301	-0.476397	0.548802	-0.62639	0.439622	-0.17647	0.804627	NA	NA
AT1G09690	0.0164201	0.982779	-0.501364	0.459627	0.411563	0.522018	-0.468337	0.484772	0.715815	0.0909372	NA	NA
AT1G09700	0.0995788	0.84481	-0.244591	0.709851	0.0554119	0.957604	-0.246452	0.671042	0.0985404	0.841646	DRB1;HYL1	Encodes a nuclear dsRNA binding protein. Involved in mRNA cleavage. The mutant is characterized by shorter stature, delayed flowering, leaf hyponasty, reduced fertility, decreased rate of root growth, and an altered root gravitropic response. It also exhibits less sensitivity to auxin and cytokinin.
AT1G09710	-0.25957	0.627229	-0.080189	0.935982	0.177029	0.843281	0.223806	0.748604	0.467279	0.302005	NA	NA
AT1G09730	0.0907997	0.850539	0.00836206	0.991917	0.119741	0.875015	-0.254557	0.640448	-0.0619382	0.902418	NA	NA
AT1G09740	0.518971	0.488879	0.378848	0.761777	1.66286	0.00775909	-0.473979	0.648447	1.57752	0.00604318	NA	NA
AT1G09750	-2.1044	0.018428	-1.14087	0.380951	-3.47602	4.66354e-05	0.47965	0.728077	-2.03149	0.0149647	NA	NA
AT1G09760	0.257841	0.522972	0.0791627	0.916529	0.0689093	0.938724	-0.0379237	0.954991	0.0999827	0.825747	U2A'	NA
AT1G09770	-0.298921	0.441623	-0.120357	0.86545	0.0754482	0.928846	-0.00902823	0.988688	0.214467	0.582225	ATCDC5;ATMYBCDC5;CDC5	Member of MYB3R- and R2R3- type MYB- encoding genes. Essential for plant innate immunity. Interacts with MOS4 and PRL1.
AT1G09780	0.177684	0.690957	0.155387	0.826192	0.69662	0.0520376	0.244055	0.656012	0.903252	0.00302705	iPGAM1	NA
AT1G09794	0.856864	0.0785149	0.58867	0.393937	0.409524	0.549793	-0.10045	0.905074	-0.116873	0.850835	NA	NA
AT1G09795	-0.0146808	0.983877	0.153969	0.86306	-0.148013	0.872052	0.611363	0.31227	0.115906	0.83985	ATATP-PRT2;ATP-PRT2;HISN1B	ATP phosphoribosyl transferase, catalyses first step of histidine biosynthesis
AT1G09800	-0.402576	0.548572	-1.1562	0.132092	-0.38736	0.675701	-0.658528	0.447749	0.100028	0.902755	NA	NA
AT1G09810	-0.0223185	0.972888	0.078275	0.928391	0.399352	0.457576	0.0754952	0.917318	0.423069	0.296962	ECT11	NA
AT1G09815	0.950906	0.040643	0.0350219	0.974731	0.304627	0.695163	-0.704094	0.265478	-0.494265	0.291532	POLD4	NA
AT1G09820	-0.400584	0.412911	-0.325974	0.660517	-0.373961	0.554843	-0.101238	0.89872	0.144549	0.800481	NA	NA
AT1G09830	-0.0978287	0.823063	-0.24775	0.646172	0.0211866	0.982026	0.0113867	0.98501	0.534052	0.0764829	PUR2	glycinamide ribonucleotide synthetase (GAR synthetase) that catalyzes the conversion of phosphoribosyl amine to phosphoribosyl glycineamide
AT1G09840	-0.0339398	0.953119	-0.0750964	0.926681	-0.362035	0.474799	0.192916	0.739764	-0.0592144	0.910853	AtHIR1;ATSK41;HIR1;SK41	NA
AT1G09850	0.649752	0.205594	0.642802	0.348076	0.29299	0.727662	0.691392	0.298702	-0.299142	0.583471	XBCP3	Arabidopsis thaliana papain-like cysteine peptidase
AT1G09870	-0.0956376	0.859775	0.214648	0.773935	0.0743136	0.94229	0.246588	0.688003	0.0409216	0.944505	NA	NA
AT1G09890	-0.244406	0.862528	0.152004	0.943948	-0.0642214	0.983654	1.35915	0.338348	-0.227566	0.874982	NA	NA
AT1G09900	-0.176074	0.693304	-0.173673	0.800466	-0.0311905	0.976078	0.0409745	0.952747	0.133997	0.765731	NA	NA
AT1G09910	-0.139251	0.816472	0.147556	0.873979	0.170394	0.85611	0.271837	0.695657	0.271875	0.595902	NA	NA
AT1G09920	0.65005	0.0983518	0.281869	0.656186	0.246619	0.701737	-0.247619	0.671827	-0.305904	0.453314	NA	NA
AT1G09932	0.232983	0.847732	-0.316954	0.869345	-1.42226	0.169676	-1.29871	0.288121	-1.94315	0.0143878	NA	NA
AT1G09940	0.375942	0.528191	0.296149	0.75138	0.0982425	0.940519	-0.21433	0.794757	-0.485662	0.355173	HEMA2	Encodes glutamyl-tRNA reductase. Involved in heme biosynthesis in non-photosynthetic tissues and induced by oxidative stress in photosynthetic tissues to supply heme for defensive hemoproteins
AT1G09950	0.993424	0.663297	-1.1658	0.654409	-0.469842	0.88876	-2.14596	0.324041	-0.52789	0.778314	RAS1	NA
AT1G09960	0.637904	0.283205	0.715457	0.352649	0.563263	0.434365	0.765288	0.307109	-0.0110971	0.989354	ATSUC4;ATSUT4;SUC4;SUT4	low affinity (10mM) sucrose transporter in sieve elements (phloem)
AT1G09970	0.524668	0.394505	0.870546	0.251939	0.715168	0.277184	0.76388	0.321843	-0.148285	0.837428	LRR;RLK7	RLK7 belongs to a leucine-rich repeat class of receptor-likekinase (LRR-RLKs). It is involved in the control of germination speed and the tolerance to oxidant stress.
AT1G09980	-0.189369	0.717251	-0.00318095	0.997837	-0.0613225	0.957604	0.156009	0.818395	0.139142	0.791978	NA	NA
AT1G09995	0.00492396	0.995671	0.125214	0.899841	-0.196066	0.833583	0.0308777	0.97321	0.0348557	0.96105	NA	NA
AT1G10020	-0.277442	0.670197	-0.444411	0.604176	-0.33794	0.708406	-0.0069439	0.995208	-0.445708	0.431664	NA	NA
AT1G10030	-0.277333	0.571189	-0.221439	0.776157	-0.383295	0.502801	0.150491	0.829527	0.107128	0.846264	ERG28	NA
AT1G10040	0.407276	0.428554	0.469311	0.49233	0.127451	0.898446	0.504109	0.44302	0.441487	0.34456	NA	NA
AT1G10050	0.00381893	0.995272	0.039926	0.960872	0.217371	0.707413	-0.0833336	0.889272	0.241221	0.521278	NA	Encodes a putative glycosyl hydrolase family 10 protein (xylanase).
AT1G10060	-1.06608	0.0892821	-1.3659	0.0714496	1.99097	0.00022389	0.264121	0.786857	4.23703	8.75303e-17	ATBCAT-1;BCAT-1;BCAT1	encodes a mitochondrial branched-chain amino acid aminotransferase. Complements the yeast leu/iso-leu/val auxotrophy mutant.
AT1G10070	1.05489	0.131227	0.805165	0.408469	2.19681	0.000329452	-0.569301	0.570712	1.87137	0.000907016	ATBCAT-2;BCAT-2;BCAT2	Encodes a chloroplast branched-chain amino acid aminotransferase. Complements the yeast leu/iso-leu/val auxotrophy mutant.
AT1G10090	0.249108	0.591766	0.336467	0.584853	0.10369	0.909479	0.430408	0.444568	-0.0788724	0.881331	NA	NA
AT1G10095	0.0949762	0.868033	0.0337478	0.973613	0.187109	0.821484	-0.163246	0.814677	-0.134993	0.803303	NA	NA
AT1G10110	-0.0224652	0.985093	-0.949172	0.334919	-1.26008	0.100789	-0.173723	0.893801	-0.785451	0.321462	NA	NA
AT1G10120	-0.0672297	0.92311	-0.588197	0.399637	-0.426037	0.536668	-0.804987	0.205728	-0.736495	0.101739	NA	NA
AT1G10130	-0.612879	0.145127	-0.0701891	0.938572	0.0466944	0.966814	0.237903	0.701916	0.519797	0.18044	ATECA3;ECA3	Encodes a golgi localized P2A-type Ca2+ ATPase involved in Mn nutrition and homeostasis.
AT1G10140	2.14512	0.0128286	1.40598	0.228723	1.6022	0.0647211	0.396688	0.764643	-1.10677	0.179345	NA	NA
AT1G10150	0.0938535	0.881128	0.0889199	0.927177	0.437375	0.467811	0.318287	0.637703	0.582646	0.173607	NA	NA
AT1G10155	-0.251848	0.755284	-0.130591	0.925888	0.423511	0.688033	0.0346645	0.976672	0.0886271	0.92225	ATPP2-A10;PP2-A10	NA
AT1G10160	-0.30793	0.521052	-0.356898	0.591663	-0.0407017	0.972091	-0.0805524	0.915384	0.348864	0.431443	NA	NA
AT1G10170	-0.47561	0.24273	-0.187955	0.796099	0.147051	0.851726	0.218689	0.710439	0.5944	0.0925205	ATNFXL1;NFXL1	Encodes AtNFXL1, a homologue of the putative human transcription repressor NF-X1. Functions as a negative regulator of the trichothecene phytotoxin-induced defense response.
AT1G10180	-0.482422	0.343815	-0.245641	0.777616	-0.088815	0.940519	0.058734	0.94763	0.261719	0.62288	NA	NA
AT1G10200	0.115292	0.840435	-0.0934272	0.918624	-0.649329	0.166148	-0.346519	0.589295	-0.943669	0.0102496	AtWLIM1;WLIM1	NA
AT1G10210	-0.404897	0.492635	-0.212832	0.838815	-0.394747	0.628216	-0.472615	0.547044	-0.414114	0.461223	ATMPK1;MPK1	Encodes ATMPK1.
AT1G10230	0.136299	0.827241	0.148385	0.881191	0.384383	0.578432	-0.225488	0.761859	0.226608	0.681684	ASK18;SK18	NA
AT1G10240	-0.182411	0.746765	-0.351673	0.624254	-0.179621	0.840265	-0.0341078	0.968557	0.0395272	0.952828	FRS11	NA
AT1G10270	-0.518955	0.338567	-0.340161	0.683162	0.217257	0.820924	0.258236	0.737872	1.00341	0.0208967	GRP23	NA
AT1G10280	-0.0123789	0.987806	-0.152419	0.883063	-0.238558	0.798922	0.0585392	0.950853	-0.0269105	0.97158	NA	NA
AT1G10290	-0.437065	0.25562	-0.12944	0.860559	0.172477	0.799506	0.256588	0.637703	0.647325	0.044569	ADL6;DRP2A	involved in trafficking from the trans-Golgi Network to the central vacuole.
AT1G10310	0.327525	0.466696	0.30744	0.634144	0.3197	0.594039	0.221292	0.720471	0.0869484	0.869249	NA	encodes a NADPH-dependent pterin aldehyde reductase that accepts pterin aldehyde as well as dihydropterin aldehyde as substrates involved in metabolism and salvage of folate and its derivatives.
AT1G10320	-0.330437	0.486476	-0.0240529	0.979998	-0.150686	0.862857	0.267221	0.67542	0.116283	0.830418	NA	NA
AT1G10330	-0.360826	0.521841	0.0974616	0.927637	0.0751688	0.957411	0.232145	0.770252	-0.0153937	0.984285	NA	NA
AT1G10340	-0.375238	0.867487	-1.64017	0.545601	-2.56388	0.197669	-2.05503	0.38056	-2.3973	0.131308	NA	NA
AT1G10350	-0.0166398	0.978657	-0.341668	0.572376	-0.0791779	0.935647	-0.411515	0.464359	-0.0442263	0.936859	NA	NA
AT1G10360	-0.163965	0.790134	0.223251	0.804144	-1.65074	0.000117263	0.89436	0.137503	-1.56735	6.26829e-05	ATGSTU18;GST29;GSTU18	Encodes glutathione transferase belonging to the tau class of GSTs. Naming convention according to Wagner et al. (2002).
AT1G10370	-0.629825	0.318641	-0.806734	0.320974	0.525725	0.505955	0.618532	0.460132	2.41772	2.87502e-07	ATGSTU17;ERD9;GST30;GST30B;GSTU17	NA
AT1G10380	-1.07956	0.0827517	-0.776683	0.373001	-0.226452	0.855208	-0.0163799	0.988514	0.475072	0.463322	NA	NA
AT1G10390	-0.133213	0.777107	0.114222	0.880952	0.160571	0.823019	0.127587	0.832237	0.0923839	0.846264	NA	NA
AT1G10410	1.07782	0.136669	1.09897	0.23814	0.305156	0.818212	0.568073	0.582355	-0.963464	0.141673	NA	NA
AT1G10430	0.260211	0.499681	0.0653616	0.929051	0.029426	0.97599	-0.0117948	0.984842	0.0238104	0.962575	PP2A-2	Encodes one of the isoforms of the catalytic subunit of protein phosphatase 2A: AT1G59830/PP2A-1, AT1G10430/PP2A-2, At2g42500/PP2A-3, At3g58500/PP2A-4 [Plant Molecular Biology (1993) 21:475-485 and (1994) 26:523-528; Note that in more recent publications, there is mixed use of gene names for PP2A-3 and PP2A-4 - some refer to At2g42500 as PP2A-3 and some as PP2A-4].
AT1G10450	-0.140238	0.760003	-0.129739	0.860489	0.205962	0.744697	-0.0248619	0.972172	0.399782	0.262565	SNL6	Encodes SIN3-like 6, a homolog of the transcriptional repressor SIN3 (AT1G24190).
AT1G10470	-0.824033	0.524151	-1.41396	0.400173	-1.56164	0.234898	-0.787613	0.640461	-0.85085	0.507449	ARR4;ATRR1;IBC7;MEE7	Encodes a two-component response regulator. Acts redundantly with ARR3 in the control of circadian period in a cytokinin-independent manner.
AT1G10490	-0.604616	0.305978	-0.832778	0.261282	0.0517288	0.972563	-0.333078	0.687809	1.11319	0.0191146	NA	NA
AT1G10500	0.676512	0.209707	0.515058	0.49924	0.328241	0.698921	0.381695	0.619538	-0.346234	0.536554	ATCPISCA;CPISCA	Involved in chloroplast Fe-S cluster assembly. Located in the chloroplast stroma. Expressed preferentially in green tissues.
AT1G10510	0.0695146	0.887364	0.0768036	0.91895	0.0125697	0.989319	0.202016	0.708878	-0.0209538	0.968188	emb2004	NA
AT1G10520	-0.533176	0.416211	-0.934884	0.253153	-0.377383	0.685612	-0.167087	0.875788	0.597098	0.325321	AtPol{lambda};Pol{lambda}	NA
AT1G10522	0.389871	0.537757	-0.146598	0.897803	-0.28179	0.777853	-0.367772	0.657393	-0.206657	0.758522	PRIN2	NA
AT1G10530	4.51171	0.0102298	1.71617	0.453729	-0.286592	0.948596	0.454009	0.862555	-5.31115	0.000699005	NA	NA
AT1G10540	1.75751	0.187811	0.859429	0.626708	-0.656371	0.739355	0.768914	0.671068	-2.59034	0.0191769	ATNAT8;NAT8	NA
AT1G10550	0.683657	0.730901	-3.7107	0.112268	-5.05457	0.00685083	-2.20292	0.386419	-3.33246	0.0655473	XET;XTH33	Encodes a membrane-localized protein that is predicted to function during cell wall modification.Overexpression of XTH33 results in abnormal cell morphology. It's expression is under epigenetic control by ATX1.
AT1G10560	2.21914	0.000163566	0.938576	0.295286	-0.674915	0.433641	0.239065	0.816224	-2.57712	1.33788e-06	ATPUB18;PUB18	Encodes a protein containing a UND, a U-box, and an ARM domain. This protein has E3 ubiquitin ligase activity based on in vitro assays.
AT1G10570	0.00283547	0.996597	-0.0750903	0.917567	-0.0134813	0.989099	-0.0873835	0.881177	-0.0385099	0.937409	OTS2;ULP1C	Encodes a deSUMOylating enzyme. In vitro it has both peptidase activity and isopeptidase activity: it can cleave the C-terminal residues from SUMO to activate it for attachment to a target protein and it can also act on the isopeptide bond between SUMO and another protein. sYFP:OTS2 protein accumulates in nuclei in a punctate pattern. Double mutant analysis with ULP1D/OTS1 indicates that these ge…
AT1G10580	0.304647	0.579772	0.519667	0.454494	0.41098	0.534408	0.649777	0.310277	0.392053	0.424436	NA	NA
AT1G10585	3.94514	0.0164432	1.37433	0.552398	1.24571	0.555105	1.99827	0.340408	-2.66983	0.0648596	NA	NA
AT1G10590	0.577483	0.211043	-0.113446	0.901324	0.188499	0.828076	-0.734507	0.201471	-0.173709	0.747111	NA	NA
AT1G10600	-0.0403757	0.949792	0.47521	0.442156	-0.0205113	0.986364	0.552929	0.34212	-0.0395989	0.949253	AMSH2	NA
AT1G10610	-0.238059	0.590346	-0.473885	0.377412	-0.341507	0.515923	-0.2954	0.605538	-0.334944	0.394823	NA	NA
AT1G10630	0.419487	0.381471	-0.1656	0.850543	0.392669	0.517437	-0.570551	0.345825	0.121046	0.829234	ARFA1F;ATARFA1F	A member of ARF GTPase family. A thaliana has 21 members of this family, known to be essential for vesicle coating and uncoating and functions in GTP-binding. Gene encoding ADP-ribosylation factor and similar to other ARFs and ARF-like proteins. The gene is shown to play a role in cell division, cell expansion and cellulose production using antisense construct.
AT1G10650	0.115958	0.804444	-0.100419	0.892816	-0.761063	0.0269733	0.105201	0.860686	-0.637746	0.0467246	NA	NA
AT1G10657	0.0828933	0.927036	-0.53238	0.593334	-1.12187	0.085575	-0.301718	0.757938	-1.08796	0.0610966	NA	NA
AT1G10660	-0.196225	0.688291	0.00939823	0.991739	0.0803724	0.936643	0.364988	0.536053	0.325963	0.436696	NA	NA
AT1G10670	-0.0846931	0.849737	-0.242456	0.657779	0.36325	0.389112	0.184644	0.719587	0.875005	0.00158169	ACLA-1	One of the three genes encoding subunit A of the trimeric protein ATP Citrate Lyase. Antisense ACLA-1 plants cause a reduction in cytosolic acetyl-CoA metabolism and have upregulation of stress-related genes and down-regulation of primary metabolism and growth genes, suggesting the mutation restricts normal growth and developmental processes and puts the plant into a state of stress.
AT1G10682	0.0818189	0.926947	0.158527	0.902881	-0.620198	0.454869	-0.450815	0.63227	-0.722441	0.23953	NA	NA
AT1G10690	-0.458915	0.379533	0.445555	0.539327	-0.127998	0.905825	0.487824	0.484503	0.165114	0.785073	NA	NA
AT1G10700	0.515993	0.372284	0.935508	0.177459	0.578968	0.386656	0.400739	0.611228	-0.531341	0.318592	PRS3	Encodes a P-independent phosphoribosyl pyrophosphate (PRPP) synthase.
AT1G10720	0.220603	0.601848	0.253902	0.670256	0.127365	0.86434	-0.172736	0.756783	-0.33252	0.363257	NA	NA
AT1G10730	0.0288124	0.966967	0.19763	0.813362	-0.021126	0.986621	0.219061	0.746857	-0.00590175	0.992823	AP1M1	NA
AT1G10740	-0.37429	0.424961	-0.0693811	0.941368	-0.807433	0.0569912	0.214638	0.743378	-0.807761	0.0313452	NA	NA
AT1G10750	-0.812879	0.257492	-0.740139	0.471907	-1.33302	0.0515089	-0.0148916	0.991411	-0.355405	0.686583	NA	NA
AT1G10760	-0.460097	0.490766	-0.0185809	0.989405	-1.13306	0.054139	0.891389	0.273954	-0.606283	0.315513	GWD;GWD1;SEX1;SOP;SOP1	Encodes an &#945;-glucan, water dikinase required for starch degradation. Involved in cold-induced freezing tolerance. Mutations that eliminate the GWD protein or affect the dikinase domain of the enzyme dramatically reduce both the amount of phosphate in the amylopectin and the rate of starch degradation. Mature leaves of these mutants accumulate amounts of starch up to seven times greater than …
AT1G10780	-0.117592	0.888216	-1.0794	0.166845	0.306027	0.782642	-0.215197	0.836856	0.135795	0.866699	NA	NA
AT1G10820	0.0109258	0.985224	-0.0758922	0.919616	-0.141286	0.839833	0.0937342	0.874952	0.0449019	0.928348	NA	NA
AT1G10830	0.190671	0.689954	0.111052	0.891874	0.259418	0.682592	0.158899	0.799892	0.267245	0.528732	Z-ISO;Z-ISO1.1;Z-ISO1.2	Encodes a functional 15-cis-zeta-carotene isomerase (Z-ISO).;Encodes a variant protein of the 15-cis-zeta-carotene isomase (Z-ISO) locus lacking Z-ISO activity.
AT1G10840	0.0290601	0.953061	0.121833	0.849755	0.0475299	0.957472	0.0948316	0.859665	0.123897	0.752628	TIF3H1	Encodes eukaryotic initiation factor 3H1 subunit (TIF3H1).
AT1G10850	-0.984134	0.147267	-1.29995	0.122732	-0.900668	0.219329	-0.424119	0.673779	0.142259	0.869249	NA	NA
AT1G10865	0.344246	0.434438	0.223172	0.760008	0.166773	0.832673	-0.296247	0.619538	-0.321371	0.442913	NA	NA
AT1G10870	-0.338015	0.4434	-0.193799	0.796099	0.137878	0.865762	0.205378	0.73832	0.685463	0.0543435	AGD4	A member of ARF GAP domain (AGD), A thaliana has 15 members, grouped into four classes. AGD4 belongs to the Class 1, together with AGD1, AGD2, and AGD3.
AT1G10890	-0.000362368	0.999408	0.138855	0.831107	-0.00389321	0.997959	0.114627	0.83398	-0.177411	0.641935	NA	NA
AT1G10900	-0.51543	0.209174	-0.0975824	0.905046	-0.735244	0.0610947	0.238497	0.68948	-0.399818	0.313411	NA	NA
AT1G10910	-0.443305	0.260127	-0.307632	0.601102	-0.130272	0.865263	0.0361528	0.959299	0.276416	0.488035	EMB3103	NA
AT1G10920	-0.170276	0.707171	-0.0859311	0.911517	-0.618434	0.105496	0.0218575	0.974495	-0.46987	0.180881	LOV1	Encodes LOV1, a disease susceptibility gene that, paradoxically, is a member of the NBS-LRR resistance gene family. Conditions susceptibility to the fungus Cochliobolus victoriae and victorin-dependent induction of defense-associated proteins. Saturation mutagenesis identified 59 lov mutations that all display reduced susceptibility to vitorin. Mutations in known defense response pathways do not …
AT1G10930	-0.268867	0.606807	-0.25146	0.753595	-0.0411975	0.972887	0.25389	0.709131	0.922694	0.0154642	ATRECQ4A;ATSGS1;RECQ4A	DNA helicase involved in the maintenance of genome stability by modulation of the DNA damage response and suppression of homologous recombination.
AT1G10940	0.375476	0.320569	0.199108	0.75507	0.0536338	0.956198	-0.0331132	0.960368	-0.286232	0.4369	ASK1;SNRK2-4;SNRK2.4;SRK2A	Encodes a plant protein kinase similar to the calcium/calmodulin-dependent protein kinase subfamily and the SNF1 kinase subfamily (SnRK2) whose activity is activated by ionic (salt) and non-ionic (mannitol) osmotic stress. Kinase activity of its homolog in tobacco is induced by hyperosmotic condition within 1 minute.
AT1G10950	-0.136666	0.741085	0.0397187	0.959286	0.251093	0.617817	0.140413	0.78648	0.52131	0.0812503	AtTMN1;EMP12;TMN1	Encodes an Arabidopsis Transmembrane nine (TMN) protein. Transmembrane nine (TM9) proteins are localized in the secretory pathway of eukaryotic cells and are involved in cell adhesion and phagocytosis.
AT1G10960	-1.09023	0.0604135	-0.0333583	0.979998	-0.518115	0.518717	1.1948	0.0868144	0.656902	0.245965	ATFD1;FD1	NA
AT1G10970	-0.533873	0.349634	-0.489087	0.54303	-0.175476	0.870143	0.0328349	0.973524	0.556274	0.288609	ATZIP4;ZIP4	A member of Zrt- and Irt-related protein (ZIP) family. transcript is induced in response to zinc deficiency in the root and shoot. Expression is regulated by copper, but response to copper deficiency is detected only after three weeks of deficiency.
AT1G10990	0.501393	0.6481	-0.355098	0.84491	1.29889	0.204986	-1.09229	0.402246	1.32315	0.131737	NA	NA
AT1G11000	-1.24684	0.195317	-1.19439	0.374233	-1.57982	0.120508	-0.814848	0.563251	-1.32909	0.143553	ATMLO4;MLO4	A member of a large family of seven-transmembrane domain proteins specific to plants, homologs of the barley mildew resistance locus o (MLO) protein. The Arabidopsis genome contains 15 genes encoding MLO proteins, with localization in plasma membrane. Phylogenetic analysis revealed four clades of closely-related AtMLO genes. ATMLO4 belongs to the clade I, with AtMLO11 and AtMLO14. The gene is exp…
AT1G11020	0.00935631	0.986375	0.117658	0.864636	0.184324	0.758482	0.0657855	0.912247	0.198641	0.602042	NA	NA
AT1G11050	0.548956	0.357739	0.156645	0.89164	0.527527	0.472414	0.367057	0.656377	0.836999	0.0964633	NA	NA
AT1G11060	-0.27046	0.518623	0.0719388	0.927602	0.223135	0.721627	0.263641	0.634768	0.466003	0.185177	NA	NA
AT1G11080	-0.525397	0.681441	0.357684	0.849629	-1.34987	0.271948	0.680963	0.670005	-1.13269	0.305463	scpl31	NA
AT1G11090	0.422505	0.321391	-0.0369448	0.968475	-0.0141395	0.989319	0.00902522	0.990217	-0.256171	0.557189	NA	NA
AT1G11100	-0.724886	0.350037	-0.513289	0.704432	-0.322508	0.815079	-0.773324	0.501455	0.228982	0.805765	NA	NA
AT1G11130	-1.87624	0.00752017	-1.37394	0.146616	-2.26038	0.000504499	0.42993	0.694005	-0.497923	0.529859	SCM;SRF9;SUB	Encodes a receptor-like kinase protein with a predicted extracellular domain of six leucine-rich repeats and an intracellular serine-threonine kinase domain expressed throughout the developing root. Regulates expression of GLABRA2, CAPRICE, WEREWOLF, and ENHANCER OF GLABRA3. Required for floral organ shape, the development of the outer integument of ovules, and stem development. Regulates cell sh…
AT1G11150	-0.297444	0.600724	-0.620088	0.36238	-0.422237	0.528404	0.0589192	0.94876	0.240402	0.671123	NA	NA
AT1G11170	0.725894	0.37945	0.733196	0.50577	0.0393411	0.985359	0.803842	0.453126	-0.551708	0.492322	NA	NA
AT1G11175	0.667022	0.24334	0.112913	0.922022	-0.00171547	0.999961	-0.234498	0.780567	-0.78166	0.125041	NA	NA
AT1G11180	-0.229255	0.616137	-0.0396437	0.964688	-0.482107	0.294877	0.0269238	0.971833	-0.40885	0.292982	AtSCAMP2;SCAMP2	NA
AT1G11185	0.678074	0.481009	0.881322	0.474849	0.908505	0.405274	0.552275	0.659736	-0.30232	0.771217	NA	NA
AT1G11190	2.23469	0.000772406	0.727612	0.490794	-0.932882	0.425081	-0.641106	0.530793	-3.89322	1.60551e-09	BFN1;ENDO1	Encodes a bifunctional nuclease that acts on both RNA and DNA involved in nucleic acid degradation to facilitate nucleotide and phosphate recovery during senescence. It has mismatch-specific endonuclease activity with wide recognition of single base mismatches as well as the ability to cleave indel types of mismatches (heteroduplexes with loops).
AT1G11200	0.213357	0.650625	0.0169485	0.985185	0.209706	0.764403	-0.241824	0.68464	0.087839	0.863855	NA	NA
AT1G11210	0.132619	0.903586	-1.07768	0.315952	-1.69836	0.0221779	-1.04333	0.322973	-1.74327	0.00934266	NA	NA
AT1G11220	0.357597	0.627229	-0.269503	0.820398	-0.378947	0.702448	-0.161079	0.880072	0.0487602	0.9575	NA	NA
AT1G11240	0.581268	0.223111	0.0277961	0.978852	0.143282	0.882536	-0.585953	0.352259	-0.352395	0.464132	NA	NA
AT1G11260	-0.91029	0.257935	-0.207917	0.896265	-0.861638	0.359898	-0.540574	0.633956	-1.35999	0.0536607	ATSTP1;STP1	Encodes a H+/hexose cotransporter.
AT1G11270	-0.0155546	0.979707	0.0922627	0.907948	-0.0459179	0.965472	-0.0214215	0.975956	0.00937952	0.986834	NA	NA
AT1G11280	-0.39128	0.398904	-0.50749	0.402685	0.0778775	0.941456	-0.39981	0.521561	0.413434	0.332265	NA	NA
AT1G11290	-1.07606	0.0942108	-0.926913	0.288099	-0.48359	0.604919	0.165511	0.880182	0.99049	0.0866093	CRR22	Pentatricopeptide Repeat Protein containing the DYW motif. Required for editing of multiple plastid transcripts. Endonuclease activity.
AT1G11300	-1.55588	0.11136	-2.47447	0.0340798	-0.328791	0.864075	-1.09012	0.41791	1.61225	0.0597577	NA	NA
AT1G11310	-0.547044	0.219396	-0.045151	0.963825	-0.494086	0.340501	0.0329309	0.967852	-0.39002	0.36803	ATMLO2;MLO2;PMR2	A member of a large family of seven-transmembrane domain proteins specific to plants, homologs of the barley mildew resistance locus o (MLO) protein. The Arabidopsis genome contains 15 genes encoding MLO proteins, with localization in plasma membrane. Phylogenetic analysis revealed four clades of closely-related AtMLO genes. ATMLO2 belongs to the clade IV, with AtMLO3, AtMLO6 and AtMLO12. The gen…
AT1G11320	-0.390045	0.439905	0.153964	0.869179	0.00318253	0.998886	0.135569	0.861423	-0.10305	0.866175	NA	NA
AT1G11330	-1.19018	0.0259594	-0.449908	0.604232	-1.23882	0.0169272	-0.0747759	0.943079	-0.111601	0.877995	NA	NA
AT1G11340	-0.490371	0.406255	-0.523301	0.518439	-0.473313	0.540575	0.149307	0.871294	-0.191649	0.779629	NA	NA
AT1G11350	-0.557699	0.484741	-1.11209	0.24	-0.0643858	0.973662	-0.661064	0.522272	0.710481	0.322007	CBRLK1;RKS2;SD1-13	NA
AT1G11360	0.518698	0.246463	-0.0406548	0.967724	0.154332	0.860086	-0.419765	0.494027	-0.573384	0.148676	NA	NA
AT1G11380	-0.939035	0.0560295	-0.398975	0.60809	0.360841	0.634351	0.681219	0.312403	1.1711	0.00521205	NA	NA
AT1G11390	0.00766361	0.990359	0.339881	0.559869	0.0117932	0.991108	0.370145	0.501455	0.102419	0.833969	NA	NA
AT1G11400	0.317107	0.495228	0.201637	0.796195	0.050834	0.965059	-0.292416	0.637995	-0.597824	0.120992	PYM	The PYM gene encodes a protein capable of interacting with MAGO, and Y14, whose orthologs form part of the exon junction complex in animal cells. In vitro binding assays indicate that PYM can bind to MAGO and Y14 either individually, or when they are together. But, MAGO-Y14-PYM ternary complexes are difficult to detect in vivo in Arabidopsis based on pull-down experiments. However there is some e…
AT1G11410	-0.863647	0.0998482	-1.11808	0.083853	-0.0845112	0.94953	-0.229876	0.774895	0.986795	0.0284789	NA	NA
AT1G11430	0.0403406	0.938887	0.114659	0.872448	0.299358	0.551992	0.15053	0.785674	0.214095	0.584834	MORF9	NA
AT1G11440	0.974432	0.0179013	0.728327	0.193604	0.271422	0.704455	-0.248914	0.700282	-1.30139	0.000182708	NA	NA
AT1G11475	0.680689	0.0806581	0.0832401	0.919616	0.377258	0.460058	-0.417073	0.449885	0.19267	0.666865	NRPB10;NRPD10;NRPE10	Non-catalytic subunit common to nuclear DNA-dependent RNA polymerases II, IV and V; homologous to budding yeast RPB10.
AT1G11480	-0.145262	0.756174	0.160813	0.821413	0.349879	0.481295	0.229022	0.681677	0.356583	0.338646	NA	NA
AT1G11530	0.771677	0.169867	0.0605536	0.962107	-0.276398	0.780065	-0.646003	0.391475	-1.17204	0.0131992	ATCXXS1;CXXS1	Encodes a monocysteinic thioredoxin, thioredoxin in which the second cysteine of the redox site is replaced by a serine, with low disulfide reductase but efficient disulfide isomerase activity.
AT1G11545	0.0930199	0.932817	-0.802541	0.462643	-1.13227	0.174451	-0.224568	0.859094	-0.845049	0.267312	XTH8	NA
AT1G11570	0.56624	0.596353	0.606567	0.67752	0.138311	0.958085	0.575146	0.675325	-0.793141	0.415346	NTL	NA
AT1G11572	1.57851	0.177018	1.6561	0.252529	1.1663	0.383094	0.851054	0.57348	-0.0106396	0.994812	NA	Encodes a Plant thionin family protein
AT1G11580	3.14631	0.0189218	1.36163	0.475274	-0.189198	0.957411	1.40721	0.455607	-4.53696	0.000123068	ATPMEPCRA;PMEPCRA	NA
AT1G11592	-0.0345453	0.952163	0.0597788	0.943651	0.171599	0.810192	0.0367772	0.959383	0.271029	0.505326	NA	NA
AT1G11630	0.289583	0.525627	0.161235	0.840358	0.141196	0.865194	-0.14716	0.821586	-0.0626549	0.911344	NA	NA
AT1G11650	-0.00745109	0.989258	0.0753957	0.915096	0.333752	0.450102	0.184434	0.720084	0.484873	0.118149	ATRBP45B;RBP45B	NA
AT1G11660	-0.19525	0.69753	0.124406	0.882166	0.0992695	0.916245	0.288439	0.637703	0.27234	0.543984	NA	NA
AT1G11670	0.132699	0.937161	-0.661812	0.715339	0.772486	0.631411	-0.963169	0.529554	1.30836	0.196309	NA	NA
AT1G11680	-0.258506	0.496021	-0.129948	0.84633	0.013676	0.98866	0.131569	0.808705	0.288477	0.409577	CYP51;CYP51A2;CYP51G1;EMB1738	putative obtusifoliol 14-alpha demethylase involved in sterol biosynthesis.
AT1G11700	-0.805379	0.210677	-1.41399	0.0608465	-2.12847	0.000133493	-0.457713	0.619538	-1.36686	0.0104973	NA	NA
AT1G11710	0.422687	0.403176	-0.231832	0.790551	-0.129619	0.897329	-0.401287	0.565169	-0.314146	0.53343	NA	NA
AT1G11720	0.298338	0.604589	0.299302	0.724985	0.275498	0.748397	0.543526	0.433056	0.481444	0.32665	ATSS3;SS3	Encodes a starch synthase that in addition to its role in starch biosynthesis also has a negative regulatory function in the biosynthesis of transient starch. The protein apparently contains a starch-binding domain (SBD).
AT1G11750	-0.045458	0.931608	0.0284693	0.973613	0.0758746	0.930991	0.303834	0.57348	0.252946	0.516519	CLPP6;NCLPP1;NCLPP6	One of several nuclear-encoded ClpPs (caseinolytic protease). Contains a highly conserved catalytic triad of Ser-type proteases (Ser-His-Asp). The name reflects nomenclature described in Adam et. al (2001).
AT1G11755	0.140112	0.776263	0.184862	0.798073	0.197688	0.776214	0.244482	0.674895	0.404338	0.291532	LEW1	Encodes a cis-prenyltransferase, involved in dolichol biosynthesis. Wilted leaves in mutants due to cell membrane lesions. Mutants have increased drought tolerance, but hypersensitve to dark stress.
AT1G11760	-0.0134906	0.983503	0.0473837	0.959889	-0.052506	0.960878	0.0759149	0.914218	-0.259884	0.555454	MED32	NA
AT1G11780	-0.0655496	0.913836	0.190523	0.812502	0.167454	0.842037	0.448904	0.460132	0.5864	0.137848	NA	NA
AT1G11785	1.27202	0.0713832	0.493541	0.667617	-0.214649	0.889053	-0.102695	0.935178	-0.93164	0.163052	NA	NA
AT1G11790	-0.00209631	0.998469	0.677917	0.436883	-0.0408691	0.980766	1.41159	0.0363031	-0.140957	0.857777	ADT1;AtADT1	Encodes a plastid-localized arogenate dehydratase involved in phenylalanine biosynthesis. Not less than six genes encoding ADT were identi&#64257;ed in the Arabidopsis genome: ADT1 [At1g11790]; ADT2 [At3g07630]; ADT3 [At2g27820]; ADT4 [At3g44720]; ADT5 [At5g22630]; and ADT6 [At1g08250].
AT1G11800	0.295557	0.446318	0.0512667	0.949517	0.0619338	0.945472	-0.153731	0.779401	-0.181012	0.656512	NA	NA
AT1G11820	-0.0291774	0.962075	-0.354721	0.558854	-0.366446	0.493281	-0.222865	0.710821	-0.367662	0.359346	NA	NA
AT1G11840	1.3153	0.0231553	0.649265	0.455062	0.523987	0.526676	0.659192	0.436332	-0.0486821	0.956338	ATGLX1;GLX1	Encodes a glyoxalase I homolog ATGLX1.
AT1G11850	0.3316	0.653899	-0.145074	0.919011	0.853773	0.396834	-0.869769	0.335777	-1.46824	0.0113425	NA	NA
AT1G11860	-1.1244	0.0123816	-0.629964	0.338818	-0.660033	0.207665	0.451886	0.507279	0.363449	0.462534	NA	NA
AT1G11870	-0.245485	0.573894	0.075076	0.926054	0.248945	0.68265	0.383915	0.478715	0.519943	0.137945	ATSRS;OVA7;SRS	Seryl-tRNA synthetase targeted to chloroplasts and mitochondria. Its inactivation causes developmental arrest of chloroplasts and mitochondria in Nicotiana benthamiana.
AT1G11880	-0.279683	0.552429	0.0818757	0.927177	0.116659	0.895255	0.114225	0.871098	0.356212	0.402403	NA	NA
AT1G11890	0.0144547	0.982111	0.171434	0.81774	0.147351	0.851429	0.381913	0.495573	0.427836	0.260718	ATSEC22;SEC22	member of SEC22 Gene Family
AT1G11900	0.461379	0.331887	0.23093	0.781178	0.415377	0.492665	-0.277098	0.678329	-0.325641	0.492008	NA	NA
AT1G11905	0.495569	0.224588	0.106709	0.895053	0.22941	0.734598	-0.17549	0.771629	-0.180127	0.694225	NA	NA
AT1G11910	0.477146	0.275896	0.397546	0.521362	0.198439	0.793883	-0.0226771	0.976032	-0.544415	0.158596	APA1;ATAPA1	Encodes an aspartic proteinase that forms a heterodimer and is stable over a broad pH range (ph 3-8).
AT1G11930	0.608859	0.158707	0.0732413	0.936918	0.255735	0.71823	-0.395817	0.515926	-0.289565	0.521278	NA	NA
AT1G11940	0.702703	0.169372	0.504452	0.489249	0.384124	0.607267	0.27741	0.710977	-0.194921	0.74547	NA	NA
AT1G11950	-0.40628	0.429101	-0.614141	0.346949	-0.161938	0.865109	-0.0888095	0.915428	0.571298	0.203852	NA	NA
AT1G11960	-1.05529	0.129875	0.101856	0.944548	-0.244135	0.857841	0.605596	0.528887	0.716277	0.268071	NA	NA
AT1G12000	0.0193879	0.974825	0.00654874	0.994213	0.460492	0.326406	0.170768	0.778304	1.0396	0.00127296	NA	NA
AT1G12010	0.44486	0.614223	-0.995504	0.352714	-0.960754	0.286187	-1.40863	0.139243	-1.75479	0.00722018	NA	Encodes a protein that appears to have 1-amino-cyclopropane-1-carboxylic acid oxidase activity based on mutant analyses.
AT1G12020	0.475716	0.390082	0.236309	0.804144	-1.31675	0.00575906	-0.0221753	0.980388	-1.92578	4.15872e-06	NA	NA
AT1G12030	-0.841314	0.256116	-1.50245	0.0812945	0.5445	0.559795	0.275704	0.819215	1.65689	0.00469336	NA	NA
AT1G12050	0.246148	0.685718	0.395809	0.614849	0.608892	0.297636	0.590488	0.391848	0.768253	0.091391	AtFAH;FAH;SSCD1	NA
AT1G12060	-0.193719	0.778439	-0.854906	0.230155	-0.766114	0.186271	-0.0666715	0.949486	0.136091	0.848267	ATBAG5;BAG5	A member of Arabidopsis BAG (Bcl-2-associated athanogene) proteins, plant homologs of mammalian regulators of apoptosis. Plant BAG proteins are multi-functional and remarkably similar to their animal counterparts, as they regulate apoptotic-like processes ranging from pathogen attack, to abiotic stress, to plant development.
AT1G12080	-1.18531	0.176575	-2.49449	0.0269109	-1.86741	0.0474797	-1.9056	0.120575	-1.93981	0.0239455	NA	NA
AT1G12090	-1.21276	0.0864123	-1.03167	0.276457	-2.62602	1.86974e-05	0.0291129	0.980916	-1.77594	0.00233803	ELP	extensin-like protein (ELP)
AT1G12110	0.186413	0.753125	0.366757	0.628037	0.665499	0.205351	0.0208814	0.980388	0.468513	0.321226	AtNPF6.3;ATNRT1;B-1;CHL1;CHL1-1;NPF6.3;NRT1;NRT1.1	Encodes NRT1.1 (CHL1), a dual-affinity nitrate transporter. The protein is expressed in guard cells and function in stomatal opening. Mutants have less transpiration and are more tolerant to drought. Expressed in lateral roots. Involved in nitrate signaling which enables the plant root system to detect and exploit nitrate-rich soil patches. Comparing to the wild type, the mutant displays a strong…
AT1G12120	0.113386	0.790515	-0.0594402	0.934756	-0.308782	0.493892	-0.128752	0.809459	-0.461197	0.136315	NA	NA
AT1G12140	0.119469	0.820945	0.215621	0.770506	0.0102491	0.993432	0.331414	0.581555	-0.166445	0.730599	FMO	belongs to the flavin-monooxygenase (FMO) family, encodes a glucosinolate S-oxygenase that catalyzes the conversion of methylthioalkyl glucosinolates to methylsulfinylalkyl glucosinolates
AT1G12160	-0.93939	0.234504	-0.496234	0.716086	0.0389433	0.985359	-0.24868	0.855194	1.19471	0.0807854	NA	NA
AT1G12200	-0.0695478	0.906964	0.0144819	0.988285	0.077081	0.943101	0.0491442	0.950853	-0.0882511	0.875039	FMO	NA
AT1G12210	-1.34046	0.0247757	-0.54612	0.567423	0.34391	0.743985	-0.0602222	0.959508	1.58803	0.00212766	RFL1	RFL1 has high sequence similarity to the adjacent disease resistance (R) gene RPS5.
AT1G12220	-1.04797	0.131819	-1.18441	0.182222	0.197197	0.891245	-0.491734	0.625866	1.37028	0.0203971	RPS5	Resistance gene, mediates resistance against the bacterial pathogen Pseudomonas syringae. Contains a putative nucleotide binding site composed of kinase-1a (or P-loop), kinase-2a, and putative kinase-3a domains, 13 imperfect leucine-rich repeats, a potential leucine zipper, and two uncharacterized motifs that are well conserved in products of previously isolated R genes. Confers resistance to Pse…
AT1G12230	-0.0958538	0.837907	-0.00045745	0.999671	0.450191	0.272464	0.0188293	0.976709	0.495719	0.129664	NA	NA
AT1G12240	1.17792	0.195851	0.928928	0.457383	0.676873	0.59142	1.15354	0.337509	-1.13588	0.162836	ATBETAFRUCT4;AtFRUCT4;AtVI2;FRUCT4;VAC-INV;VI2	NA
AT1G12244	-0.540069	0.396843	-0.827952	0.300052	-0.386342	0.673228	-0.122705	0.905022	0.373215	0.557385	NA	NA
AT1G12250	-0.189222	0.768119	-0.0246947	0.983105	-0.367413	0.640203	0.292462	0.704081	-0.361312	0.507145	NA	NA
AT1G12270	-0.166517	0.743044	0.0496486	0.958804	0.311225	0.611037	0.286728	0.635943	0.446804	0.260718	Hop1	NA
AT1G12280	-0.645582	0.355283	-1.13022	0.179735	-0.747501	0.33268	-0.717449	0.429386	0.0641168	0.944987	SUMM2	NA
AT1G12290	-0.689464	0.145532	-0.202031	0.822035	-0.577929	0.291607	-0.309069	0.659736	-0.282111	0.586333	NA	NA
AT1G12300	-0.691528	0.245941	-0.32717	0.751672	-0.746252	0.254752	-0.0200816	0.984842	-0.162934	0.825888	NA	NA
AT1G12310	0.57297	0.233957	0.0755667	0.940573	0.239097	0.77231	-0.325568	0.634657	-0.323835	0.511364	NA	NA
AT1G12320	1.05506	0.088361	0.898862	0.278743	0.223446	0.860086	0.240348	0.804634	-0.862677	0.130945	NA	NA
AT1G12330	-1.00848	0.20834	-2.16698	0.0170188	-0.752448	0.452544	-1.06626	0.309258	-0.0242355	0.9836	NA	NA
AT1G12350	0.450098	0.210964	0.07674	0.916761	0.00101694	1	-0.221109	0.671176	-0.319988	0.361195	ATCOAB;COAB	At1g12350 encodes phosphopantothenoylcysteine synthetase (phosphopantothenoylcysteine ligase). Its molecular function was shown to add cysteine forming (R)-4-phospho-N-pantothenoylcysteine (PPC)
AT1G12360	-0.228937	0.604474	0.114948	0.881535	0.158932	0.829526	0.0641929	0.923353	0.0467394	0.929675	KEU;SEC11	encodes a Sec1 protein and expressed throughout the plant. physically interacts with Syntaxin1 and is required for cytokinesis.
AT1G12370	-0.460092	0.401276	-0.0889476	0.933508	-0.120566	0.913552	0.558121	0.439845	0.641301	0.18098	PHR1;UVR2	encodes an amino acid sequence with significant homology to the recently characterized type II photolyases. The uvr2-1 mutant is unable to remove CPDs in vivo, and plant extracts lack detectable photolyase activity , is sensitive to UV-B and is an allele
AT1G12380	0.518855	0.445303	0.180031	0.88846	-1.69389	0.00498045	0.0596875	0.959318	-2.53601	1.50055e-06	NA	NA
AT1G12390	0.264791	0.511228	0.148815	0.831747	0.229654	0.697057	-0.153262	0.784602	-0.172057	0.680033	NA	NA
AT1G12400	0.33498	0.450029	0.459654	0.425281	0.272059	0.670544	0.268913	0.654664	0.205942	0.654599	NA	NA
AT1G12410	0.115689	0.784231	0.164143	0.790526	-0.0980985	0.890123	0.13389	0.799892	-0.187189	0.614015	CLP2;CLPR2;EMB3146;NCLPP2	Encodes a ClpP-related sequence. Though similar to ClpP proteins, this does not contains the highly conserved catalytic triad of Ser-type proteases (Ser-His-Asp). The name reflects nomenclature described in Adam et. al (2001).
AT1G12420	0.129724	0.889615	-0.572375	0.593683	-0.406617	0.727908	-0.95906	0.295999	-0.266191	0.746052	ACR8	NA
AT1G12430	-0.16998	0.714023	-0.237617	0.711351	-0.321444	0.545485	-0.206172	0.720084	-0.222138	0.595023	ARK3;AtKINUa;PAK	Encodes the kinesin-like protein PAK has an Armadillo motif tail and is involved in guard cell development in Arabidopsis (from Genbank record AF159052).However, no defect in stomatal complexes has been observed in loss of function mutations.
AT1G12440	-0.111837	0.832014	0.0806619	0.925354	-0.512763	0.270952	0.0218287	0.976297	-1.04737	0.00158334	NA	NA
AT1G12450	0.0519301	0.944313	0.20779	0.828192	-0.291631	0.737472	0.477376	0.51221	-0.531924	0.286807	NA	NA
AT1G12460	-0.34583	0.70449	-1.25203	0.206198	-0.676764	0.499157	-0.826878	0.432955	-0.514264	0.522898	NA	NA
AT1G12470	-0.249598	0.635406	0.0661067	0.947189	0.491862	0.370035	0.237642	0.725909	0.780771	0.0472156	NA	NA
AT1G12480	-0.504196	0.415198	-0.152886	0.895053	0.0896407	0.952197	0.85409	0.25683	0.796461	0.128528	CDI3;OZS1;RCD3;SLAC1	Encodes a membrane protein with 10 predicted transmembrane helices. SLAC1 is a multispanning membrane protein expressed predominantly in guard cells that plays a role in regulating cellular ion homeostasis and S-type anion currents. SLAC1 is important for normal stomatal closure in response to a variety of signals including elevated CO2, ozone, ABA, darkness, and humidity. SLAC1:GFP localizes to …
AT1G12500	-0.301338	0.623683	-0.569739	0.449024	-0.474493	0.495197	0.051066	0.958433	0.0979802	0.886602	NA	NA
AT1G12520	0.142442	0.862476	0.76357	0.377822	0.419493	0.670544	1.14198	0.140305	0.0244913	0.97966	ATCCS;CCS	Copper/zinc superoxide dismutase copper chaperone. Localized to the chloroplast. Expressed in roots and shoots. Up-regulated in response to copper and senescence. The AtACC activates all three CuZnSOD activities located in three different subcellular compartments. Contains three domains, central, ATX-1 like and C-terminal. ATX-1 like domain essential for the copper chaperone function of AtCCS in …
AT1G12530	0.406912	0.343807	0.294727	0.647321	0.0950588	0.918521	-0.143429	0.822872	-0.181642	0.697951	MOS9	NA
AT1G12550	-0.299731	0.625685	-0.782485	0.262807	0.283649	0.751894	-0.164358	0.847928	1.10004	0.012947	HPR3	NA
AT1G12580	-0.585945	0.216947	-0.42667	0.530682	-0.450749	0.450089	-0.160767	0.826515	-0.0108264	0.987115	PEPKR1	NA
AT1G12610	2.09317	0.385152	-2.07605	0.427064	-0.537907	0.889592	-4.31416	0.045759	-2.38945	0.13972	DDF1	Encodes a member of the DREB subfamily A-1 of ERF/AP2 transcription factor family (DDF1). The protein contains one AP2 domain. There are six members in this subfamily, including CBF1, CBF2, and CBF3. Overexpression of this gene results in delayed flowering and dwarfism, reduction of gibberellic acid biosynthesis, and increased tolerance to high levels of salt. This gene is expressed in all tissue…
AT1G12620	0.0966076	0.849449	-0.0325565	0.971173	-0.0964938	0.912586	-0.139649	0.822667	-0.119776	0.805356	NA	NA
AT1G12640	0.353621	0.61767	0.658265	0.449024	0.264389	0.815602	0.672537	0.421945	-0.188295	0.802042	AtLPLAT1;LPCAT1;LPLAT1	NA
AT1G12650	0.471433	0.217244	0.179123	0.795537	0.353767	0.466931	-0.222699	0.688003	0.201395	0.626065	NA	NA
AT1G12680	-0.0730922	0.888236	-0.00897969	0.991552	0.0176942	0.986901	0.00623716	0.992867	-0.0654368	0.899537	PEPKR2	NA
AT1G12700	0.0850534	0.891978	-0.685185	0.277688	-0.389036	0.55033	-0.705288	0.254097	-0.468535	0.308903	RPF1	NA
AT1G12710	0.715485	0.106655	-0.269564	0.719782	-0.358193	0.571872	-0.179094	0.79718	-0.246465	0.615682	AtPP2-A12;PP2-A12	This gene is predicted to encode a protein with a PP2 domain. This domain in present in lectins found in squash and cucumber, suggesting that this protein could potentially have carbohydrate binding capabilities.
AT1G12730	-0.252777	0.569395	-0.202736	0.77558	-0.371008	0.470693	-0.0162222	0.981314	-0.147954	0.755402	NA	NA
AT1G12750	-0.42068	0.430346	-0.300354	0.716507	-0.42883	0.518717	-0.0933522	0.91179	-0.258855	0.636961	ATRBL6;RBL6	NA
AT1G12760	0.0876249	0.845955	0.289056	0.583651	0.187073	0.755305	0.0239761	0.971062	-0.323475	0.344827	NA	NA
AT1G12770	-0.362647	0.341951	-0.269424	0.632823	-0.0837577	0.919167	0.119711	0.835852	0.40377	0.2384	EMB1586;ISE1	Encodes a DEAD-box RNA helicase that localizes to mitochondria and is essential for regulating cell-to-cell transport via plasmodesmata.
AT1G12775	-0.212335	0.706574	-0.148776	0.872252	-0.108349	0.917899	0.0516436	0.953399	0.275859	0.589326	NA	NA
AT1G12780	0.706203	0.155523	0.41337	0.578797	-0.419587	0.537319	-0.42223	0.552513	-1.82969	2.0576e-06	ATUGE1;UGE1	Encodes a UDP-glucose epimerase that catalyzes the interconversion of the sugar nucleotides UDP-glucose UDP-galactose via a UDP-4-keto-hexose intermediate. Responsive to stress.
AT1G12790	-0.0136595	0.988207	0.0720616	0.958804	0.296047	0.777231	-0.363844	0.681056	0.255985	0.710711	NA	NA
AT1G12800	-0.583191	0.292339	0.0234	0.984646	-0.36226	0.658121	0.666658	0.354908	0.158823	0.80902	NA	NA
AT1G12810	0.439203	0.311733	0.288078	0.665869	0.289574	0.64636	0.204031	0.742323	-0.14438	0.772581	NA	NA
AT1G12820	0.0882351	0.895547	0.102924	0.918943	0.135865	0.89533	0.137878	0.861413	0.0357841	0.959673	AFB3	Auxin receptor involved in primary and lateral root growth inhibition in response to nitrate. Target of miR393. Induced by nitrate in primary roots.
AT1G12830	0.842691	0.0941202	0.28611	0.747028	0.318445	0.698921	-0.338151	0.649532	-0.442029	0.383563	NA	NA
AT1G12840	0.0565155	0.909467	0.0929472	0.898611	0.170131	0.793722	0.245829	0.640448	0.279975	0.447993	ATVHA-C;DET3	Encodes subunit C of the vacuolar H(+)-ATPase (V-ATPase). Bound and phosphorylated by AtWNK8.
AT1G12845	-0.288066	0.815933	0.496572	0.775373	-3.58846	0.000445697	0.600131	0.67986	-4.13914	8.73225e-06	NA	NA
AT1G12850	-0.171522	0.732231	0.120785	0.883775	-0.0314454	0.978071	0.300777	0.616033	0.300418	0.48234	NA	NA
AT1G12860	-0.282751	0.515084	-0.399655	0.484835	-0.615545	0.134997	-0.101496	0.877372	-0.548499	0.129294	ICE2;SCRM2	Encodes ICE2 (Inducer of CBF Expression 2), a transcription factor of the bHLH family that participates in the response to deep freezing through the cold acclimation-dependent pathway. Overexpression of ICE2 results in increased tolerance to deep freezing stress after cold acclimation.
AT1G12880	1.13958	0.0885722	0.607978	0.540798	-0.550912	0.564834	-0.0804313	0.947865	-1.52599	0.00680333	atnudt12;NUDT12	NA
AT1G12900	-1.03984	0.0366353	-0.551651	0.460119	-0.893791	0.0807312	0.34332	0.64967	-0.046465	0.949999	GAPA-2	NA
AT1G12910	-0.268684	0.486462	-0.0797391	0.912944	0.1077	0.883193	-0.0179166	0.977319	0.21931	0.563808	ATAN11;LWD1	Encodes a protein with similarity to the petunia WD repeat protein an11.
AT1G12920	0.2537	0.541975	0.0313917	0.971156	0.3304	0.508819	-0.250111	0.647095	0.244273	0.538734	ERF1-2	Encodes a eukaryotic release factor one homolog.
AT1G12930	-0.636427	0.178838	-0.215059	0.80248	-0.227103	0.786447	0.195446	0.785212	0.309176	0.534676	NA	NA
AT1G12940	-3.69466	0.00780573	-3.87288	0.0336234	-1.61026	0.319001	-0.566422	0.787829	2.44739	0.0483771	ATNRT2.5;NRT2.5	member of High affinity nitrate transporter family
AT1G12970	-0.0355524	0.949672	-0.314669	0.587015	0.592147	0.128815	-0.054551	0.936682	0.656452	0.0462478	PIRL3	Encodes PIRL3, a member of the Plant Intracellular Ras-group-related LRRs (Leucine rich repeat proteins). PIRLs are a distinct, plant-specific class of intracellular LRRs that likely mediate protein interactions, possibly in the context of signal transduction.
AT1G12990	-0.80608	0.257059	-0.572289	0.586648	-1.8221	0.00322174	-0.502845	0.613808	-1.3339	0.0231724	NA	NA
AT1G13000	-0.236965	0.592452	-0.122872	0.872448	0.155824	0.834346	-0.0834982	0.898996	0.282983	0.48234	NA	NA
AT1G13020	-0.175481	0.6782	-0.114409	0.871247	-0.00716261	0.994605	0.13345	0.812943	0.224558	0.557662	EIF4B2	Encodes eIF4B2, eukaryotic initiation factor 4B2.
AT1G13030	-0.396597	0.392961	-0.464368	0.460119	-0.19038	0.811495	-0.169062	0.808361	0.516073	0.206272	Atcoilin;COILIN	NA
AT1G13040	-0.817754	0.168749	-0.899381	0.259023	-0.0442554	0.978041	-0.288498	0.75915	0.878158	0.096712	NA	NA
AT1G13050	-0.422562	0.420102	-0.109585	0.913746	-0.00454221	0.998152	0.2086	0.785279	0.38901	0.442448	NA	NA
AT1G13060	0.432008	0.29016	0.211717	0.762564	0.243406	0.702131	-0.152753	0.804165	-0.188894	0.672209	PBE1	Encodes 20S proteasome beta subunit PBE1 (PBE1).
AT1G13080	-0.324943	0.687055	-0.9595	0.299995	-1.25426	0.0587048	-1.1713	0.167649	-1.32602	0.0235889	CYP71B2	cytochrome P450 monooxygenase
AT1G13090	0.0110923	0.984817	-0.0446162	0.956837	-0.168778	0.793676	0.192141	0.718663	-0.0722739	0.874933	CYP71B28	putative cytochrome P450
AT1G13100	-0.639984	0.598582	-1.75511	0.217402	0.220106	0.928836	-1.34172	0.347146	0.687102	0.554863	CYP71B29	putative cytochrome P450
AT1G13110	-0.288568	0.776752	-0.907653	0.436977	0.656521	0.569693	-0.811503	0.478573	1.16302	0.125333	CYP71B7	member of CYP71B
AT1G13120	0.0159392	0.982913	0.14781	0.872252	-0.0159027	0.989359	0.218311	0.756926	0.0845203	0.89097	AtGLE1;GLE1	NA
AT1G13145	1.34313	0.0463318	0.0927007	0.954925	-0.336038	0.789966	-1.21409	0.165559	-1.1777	0.0562426	NA	NA
AT1G13160	-0.105688	0.847246	-0.13791	0.867743	0.191889	0.803294	0.0398755	0.959299	0.60848	0.108741	NA	NA
AT1G13170	-1.03884	0.144164	-1.17653	0.192602	-0.538923	0.59241	-0.330343	0.75523	0.607223	0.383893	ORP1D	NA
AT1G13180	-0.0823468	0.884538	0.06358	0.945028	-0.318597	0.610724	-0.185045	0.772273	-0.400617	0.336435	ARP3;ATARP3;DIS1	Mutant has defect in trichome cell expansion and actin organization resulting in a distorted trichome phenotype.
AT1G13190	0.0724742	0.900744	0.359989	0.572495	0.101223	0.916118	0.218297	0.730103	-0.454777	0.263726	NA	NA
AT1G13195	0.945594	0.0492412	0.644436	0.338593	0.176838	0.860086	0.305191	0.67542	-0.721552	0.107202	NA	NA
AT1G13210	-0.464007	0.332617	0.13178	0.885195	0.191111	0.825521	0.397565	0.542977	0.55546	0.186892	ACA.l	NA
AT1G13220	-0.0340752	0.946887	0.00467931	0.99554	-0.000812751	1	-0.070181	0.906364	0.021693	0.965917	CRWN2;LINC2	Encodes a nuclear coiled-coil protein related to the carrot peripheral nuclear protein NMCP1 that is involved in the determination of plant nuclear structure.
AT1G13245	0.0270187	0.976913	0.340278	0.74686	0.605917	0.432634	0.324479	0.719646	0.682468	0.23133	DVL4;RTFL17	NA
AT1G13250	-1.23385	0.186867	-1.49323	0.2022	-2.94607	0.000304879	0.27678	0.846176	-1.8282	0.0194358	GATL3	Encodes a protein with putative galacturonosyltransferase activity.
AT1G13260	0.558244	0.311132	-0.78825	0.253153	0.313754	0.717385	-0.467667	0.535374	0.355168	0.520441	EDF4;RAV1	Encodes an AP2/B3 domain transcription factor which is upregulated in response to low temperature. It contains a B3 DNA binding domain. It has circadian regulation and may function as a negative growth regulator.
AT1G13270	-0.134294	0.793731	0.138569	0.86306	0.0729033	0.942118	0.508845	0.356216	0.530058	0.156271	MAP1B;MAP1C	Encodes a methionine aminopeptidase formerly called MAP1B, renamed to MAP1C.
AT1G13280	1.80135	0.00233715	1.00435	0.233474	-0.14411	0.922294	0.628423	0.491444	-1.55209	0.0042834	AOC4	Encodes allene oxide cyclase. One of four genes in Arabidopsis that encode this enzyme, which catalyzes an essential step in jasmonic acid biosynthesis. Gene expression is reduced during senescence, a process that involves jasmonic acid signalling pathway.
AT1G13300	0.261877	0.839293	-4.77473	0.00661858	1.12588	0.349348	-5.98157	4.89175e-06	0.138185	0.914784	HRS1	Overexpression confers hypersensitivity to low phosphate-elicited inhibition of primary root growth.
AT1G13320	-0.017068	0.974306	0.0567158	0.939993	0.192928	0.741073	0.132887	0.804987	0.272218	0.438485	PP2AA3	one of three genes encoding the 65 kDa regulatory subunit of protein phosphatase 2A (PP2A)
AT1G13330	0.0590822	0.944913	-0.727177	0.349887	-0.324713	0.719887	-0.0654892	0.953525	0.273917	0.680479	AHP2	Encodes the Arabidopsis Hop2 homologue. In other species, Hop2 is proposed to be involved in inter-homolog bias in double strand break repair.
AT1G13340	2.1877	1.24301e-06	0.885949	0.192438	1.03923	0.0388007	-0.692532	0.326538	-0.0677524	0.925181	NA	NA
AT1G13350	-0.332523	0.4615	0.136201	0.867743	-0.0573368	0.95818	0.395404	0.502641	0.136555	0.788309	NA	NA
AT1G13360	1.23068	0.00164352	0.168952	0.840854	0.443787	0.416867	-0.582308	0.315372	-0.648939	0.095935	NA	NA
AT1G13370	-0.876178	0.317267	-1.22948	0.223438	-1.18935	0.0702536	0.343538	0.813066	1.1836	0.118596	NA	NA
AT1G13380	-0.267414	0.708971	-0.615148	0.468439	-0.278646	0.793258	-0.410065	0.633763	0.0477519	0.955207	NA	NA
AT1G13390	0.523732	0.175098	0.549923	0.278796	0.664279	0.077968	0.354364	0.51326	0.37067	0.32164	NA	NA
AT1G13410	0.116989	0.866419	0.265472	0.779985	-0.17253	0.868872	0.300011	0.702486	0.126751	0.850988	NA	NA
AT1G13440	-0.110464	0.846304	-0.49232	0.42312	0.0401779	0.972887	-0.307095	0.631637	0.165956	0.749872	GAPC-2;GAPC2	NA
AT1G13448	0.205821	0.912137	-0.480982	0.849686	-2.15854	0.13936	-0.674658	0.728077	-2.63479	0.032152	NA	NA
AT1G13450	-0.211483	0.645154	-0.13805	0.860247	0.0432132	0.967627	-0.136174	0.828257	0.0844852	0.866803	GT-1	NA
AT1G13460	0.318091	0.398331	0.261359	0.63648	0.652692	0.0533521	-0.0144908	0.981082	0.513562	0.104384	NA	Encodes protein phosphatase 2A (PP2A) B'theta subunit. Targeted to peroxisomes.
AT1G13470	-0.431897	0.789226	-1.40576	0.473446	-2.13918	0.110787	-1.35936	0.44487	-1.41589	0.256023	NA	NA
AT1G13480	-0.946878	0.529506	-1.73206	0.404404	-0.547536	0.836808	-4.19962	0.0164574	-0.966211	0.49714	NA	NA
AT1G13520	1.05428	0.409592	0.719091	0.72961	0.572332	0.793818	-4.12186	0.00197283	-2.70954	0.00984462	NA	NA
AT1G13530	-0.380075	0.749018	-1.98331	0.193635	-0.430955	0.820438	-4.11912	8.46864e-05	-1.01053	0.304938	NA	NA
AT1G13540	-1.21622	0.288418	-1.41692	0.418588	-0.44473	0.835083	-2.0068	0.168882	0.214701	0.879884	NA	NA
AT1G13550	-0.43319	0.714509	-1.66032	0.263693	-1.14105	0.349495	-2.98883	0.00659399	-1.61873	0.0758454	NA	NA
AT1G13560	0.000291497	0.999482	0.0184241	0.983849	-0.0480763	0.963911	0.0551932	0.939482	0.0188782	0.974054	AAPT1;ATAAPT1	Encodes aminoalcoholphosphotransferase AAPT1.
AT1G13570	0.155749	0.729484	0.23212	0.709851	0.0925677	0.912092	-0.304721	0.574712	-0.311199	0.407065	NA	NA
AT1G13580	0.441663	0.292664	0.236404	0.732936	-0.203467	0.781806	-0.162728	0.79631	-0.882958	0.00954763	LAG13;LOH3	NA
AT1G13630	-0.270035	0.754218	-0.732847	0.481032	0.169353	0.914958	-0.672978	0.51326	0.231869	0.788309	NA	NA
AT1G13640	-0.74521	0.0678461	-0.447904	0.452422	-0.0528066	0.961091	0.0688857	0.924424	0.600155	0.11185	NA	NA
AT1G13650	-1.29919	0.302034	-0.68718	0.77025	-4.97393	0.001195	0.0107297	0.996508	-5.32309	0.000119322	NA	NA
AT1G13690	0.406798	0.360652	-0.176025	0.824943	0.120477	0.892265	-0.440209	0.454628	-0.243926	0.594044	ATE1	AtE1 - stimulates the ATPase activity of DnaK/DnaJ
AT1G13700	-0.898564	0.365466	-0.862109	0.544046	-1.05923	0.354313	-0.556631	0.688003	-0.678654	0.491005	PGL1	NA
AT1G13730	0.117879	0.82313	-0.492267	0.388087	-0.150269	0.854469	-0.315267	0.600874	0.113318	0.825695	NA	NA
AT1G13740	0.00386099	0.996597	0.162636	0.86586	0.104914	0.927077	0.313825	0.663425	0.0971588	0.879014	AFP2	Encodes a member of a small plant-specific gene family whose members interact with ABI5 and appear to be involved in mediating stress responses. AFP2 mutants affect a number of ABA mediated processes such as germination and response to osmotic and sugar stress. AFP2 nuclear localization is stress dependent.
AT1G13750	-0.417577	0.642601	-0.838745	0.449024	0.106224	0.95822	-0.756727	0.490661	0.500418	0.544806	NA	NA
AT1G13770	-0.172086	0.74708	-0.0915696	0.919647	-0.183806	0.825026	0.0718477	0.924502	-0.00689782	0.99164	RUS3	NA
AT1G13780	0.17663	0.730035	0.176565	0.824191	-0.117306	0.895801	0.0495852	0.948771	-0.240705	0.603269	NA	NA
AT1G13790	-1.11475	0.122183	-1.29129	0.156302	-0.98431	0.19029	-0.211074	0.860234	0.401907	0.611194	FDM4	NA
AT1G13800	-0.836244	0.279926	-0.141244	0.930671	-0.908368	0.221168	0.168212	0.903649	0.689366	0.363294	FAC19	NA
AT1G13810	0.37363	0.390897	-0.353748	0.567857	-0.102846	0.910357	-0.374499	0.527356	0.0246198	0.966904	NA	NA
AT1G13820	-0.434821	0.318902	-0.029782	0.975272	-0.239238	0.733708	0.394286	0.505489	0.156721	0.752333	NA	NA
AT1G13830	0.160045	0.822219	0.271175	0.788584	0.927855	0.0916302	0.0563728	0.955558	1.30977	0.00381366	NA	NA
AT1G13860	-0.661167	0.285546	-0.651325	0.438881	-0.699244	0.308036	0.0814261	0.939909	0.136712	0.855961	QUL1	Encodes QUASIMODO2 LIKE1 (QUL1), a paralog of QUASIMODO2 (QUA2). AT1G78240 (QUA2), AT1G13860 (QUL1) and AT2G03480 (QUL2) form a clade with a possible role in plant vasculature development.
AT1G13870	0.473599	0.212231	0.357168	0.510691	0.18441	0.781715	0.128385	0.828257	-0.218682	0.589326	AtKTI12;DRL1	Encodes a homolog of the yeast TOT4/KTI12 protein. Yeast TOT4/KTI12 associates with Elongator, a multisubunit complex that binds the RNA polymerase II transcription elongation complex. Ds insertion mutant has enlarged shoot apical region, 4 to 6 long slender leaves followed by spike-like structures, short roots.
AT1G13880	0.00727376	0.990847	0.212259	0.755676	-0.356717	0.481573	0.0413893	0.953525	-0.555363	0.110267	NA	NA
AT1G13900	0.201181	0.710769	0.335885	0.631214	0.225942	0.775211	0.305514	0.640448	0.0889691	0.877934	PAP2	NA
AT1G13910	-0.0149822	0.98492	0.0640202	0.954749	-1.04765	0.0236477	-0.0587732	0.947826	-1.09734	0.00842364	NA	NA
AT1G13920	0.954252	0.13541	0.465896	0.638775	-1.2182	0.0739459	0.0384952	0.973274	-2.21888	3.58836e-05	NA	NA
AT1G13930	0.78501	0.242809	0.401549	0.713023	-1.65493	0.00507971	0.945524	0.273787	-2.07229	8.02202e-05	NA	Involved in response to salt stress. Knockout mutants are hypersensitive to salt stress.
AT1G13940	-0.295054	0.548276	-0.145905	0.866016	-0.163041	0.852083	0.115032	0.874235	0.109062	0.844584	NA	NA
AT1G13950	-0.145592	0.803802	-0.481447	0.467139	-0.104476	0.921673	-0.16412	0.821586	0.279957	0.57355	ATELF5A-1;EIF-5A;EIF5A;ELF5A-1	Encodes eukaryotic translation initiation factor 5A (EIF-5A).In mammalian cells it functions as a shuttle protein that translocates mRNA from the nucleus to cytoplasmic ribosomes. Overexpression results in an increase in both primary and secondary xylem formation. In RNAi suppressed lines, xylem formation is reduced.
AT1G13960	0.00629583	0.993734	0.356752	0.588688	0.0409657	0.972113	0.437911	0.471502	-0.30429	0.504786	WRKY4	Encodes WRKY DNA-binding protein 4 (WRKY4).
AT1G13970	-0.80037	0.201415	0.135528	0.914298	-0.797287	0.248209	0.821231	0.323882	0.0376744	0.967328	NA	NA
AT1G13980	-0.421627	0.311585	-0.304376	0.62418	0.013859	0.989319	-0.0420267	0.954768	0.350397	0.377055	EMB30;GN;VAN7	Encodes a GDP/GTP exchange factor for small G-proteins of the ADP ribosylation factor (RAF) class, and as regulator of intracellular trafficking. Homologous to Sec7p and YEC2 from yeast. Involved in the specification of apical-basal pattern formation. Essential for cell division, expansion and adhesion. It appears that heteotypic binding between the DCB and C-terminal domains of two GNOM proteins…
AT1G13990	1.40698	0.0589451	0.910986	0.37488	0.770051	0.407108	0.148148	0.908148	-0.996435	0.146773	NA	NA
AT1G14000	0.0795213	0.893985	0.321866	0.638775	-0.0673407	0.953752	0.248234	0.701916	-0.2955	0.522772	VIK	Encodes a protein with similarity to members of the C1 subgroup of MAP kinase kinase kinases. Interacts physically with the receptor kinase BRL2/VH1 and appears to be involved in auxin and brassinosteriod signaling.
AT1G14010	0.377258	0.396093	0.233346	0.750061	0.872126	0.0239483	-0.396295	0.501968	0.266887	0.548522	NA	NA
AT1G14020	-0.219093	0.64683	0.164369	0.833652	-0.0106316	0.993114	0.359834	0.545027	0.153528	0.755016	NA	NA
AT1G14030	-0.424056	0.401561	-0.47061	0.496526	-0.477905	0.42059	-0.213579	0.76659	0.0582683	0.928896	LSMT-L	NA
AT1G14040	-0.066518	0.933249	-0.399155	0.65509	0.14529	0.90398	-0.244383	0.776578	0.433517	0.446568	NA	NA
AT1G14060	0.759231	0.106476	0.0585648	0.958341	0.537847	0.335794	-0.638039	0.314131	0.3008	0.553882	NA	NA
AT1G14070	0.0751171	0.929929	0.507317	0.585894	1.10472	0.0614803	-0.181013	0.855187	0.561074	0.346882	FUT7	member of Xyloglucan fucosyltransferase family
AT1G14080	-1.26144	0.438811	-2.38785	0.282298	-1.85697	0.335053	-2.30054	0.28657	-1.01459	0.536271	ATFUT6;FUT6	member of Xyloglucan fucosyltransferase family
AT1G14090	-0.210081	0.72126	-0.29845	0.716943	-0.323448	0.669451	-0.180293	0.816345	0.00868183	0.99039	NA	NA
AT1G14120	5.26594	0.0001869	1.94424	0.333262	2.75624	0.0469288	1.67721	0.370805	-1.44083	0.305877	NA	NA
AT1G14130	2.2224	0.066675	1.34258	0.424507	1.16901	0.438859	1.43398	0.36433	-1.46126	0.179834	NA	NA
AT1G14140	-0.0341305	0.961321	-0.0580292	0.956482	-0.0455992	0.969723	-0.0886945	0.909756	0.117221	0.838545	UCP3	NA
AT1G14150	-1.00606	0.142359	-0.181889	0.896038	-1.26615	0.0553172	0.766499	0.415222	-0.390547	0.6002	PnsL2;PQL1;PQL2	Encodes a subunit of the NAD(P)H dehydrogenase complex located in the chloroplast thylakoid lumen.
AT1G14170	-0.0773034	0.94084	-0.603185	0.581905	1.22806	0.0878814	-1.03496	0.280425	1.69983	0.00477687	NA	NA
AT1G14180	0.0993812	0.897129	-0.524724	0.539012	-0.0734186	0.959547	-0.565022	0.485712	0.148936	0.832046	NA	NA
AT1G14190	-1.46072	0.169348	-1.18006	0.396988	-0.989029	0.41264	0.351593	0.83398	0.822384	0.434901	NA	NA
AT1G14200	0.806709	0.20787	0.339553	0.762485	0.304022	0.78893	-0.466677	0.608866	-0.346427	0.614964	NA	NA
AT1G14205	-0.803971	0.17832	-0.385086	0.692116	0.102487	0.943505	0.168982	0.863988	0.590259	0.317871	NA	NA
AT1G14210	-0.0166745	0.988135	-0.713461	0.497704	0.85214	0.311887	-1.0558	0.272655	1.04902	0.11335	NA	NA
AT1G14230	0.267085	0.4861	0.198292	0.745136	0.0967111	0.896657	0.0376574	0.95356	0.114832	0.788309	NA	NA
AT1G14250	5.81388	0.0080756	1.53503	0.620845	-4.39211	0.0533315	0.895735	0.769022	-13.7513	2.26255e-08	NA	NA
AT1G14260	-0.42419	0.541608	-0.186337	0.895728	-1.2025	0.092965	-0.616065	0.534136	-1.2941	0.0386487	NA	NA
AT1G14270	-0.583566	0.166887	-0.216917	0.773664	-0.388037	0.479343	0.406032	0.492748	0.17066	0.728246	NA	NA
AT1G14280	-0.727731	0.387628	-1.04418	0.334919	-0.852324	0.386291	-0.443993	0.70466	-0.441327	0.622292	PKS2	Encodes phytochrome kinase substrate 2. PKS proteins are critical for hypocotyl phototropism. Forms a complex with Phot1, Phot2 and NPH3.
AT1G14290	0.0818814	0.884615	0.4156	0.493174	-0.21282	0.776638	0.337959	0.58027	-0.644747	0.0867495	SBH2	Encodes one of the two redundant sphingoid base hydroxylases (SBH). Involved in sphingolipid trihydroxy long-chain base (4-hydroxysphinganine) biosynthesis. Double mutants of SBHs were dwarfed and not able to progress from vegetative to reproductive growth.
AT1G14300	0.134461	0.812889	-0.118331	0.896345	0.133233	0.88483	-0.429769	0.496835	0.31002	0.506765	NA	NA
AT1G14310	0.302066	0.448464	0.171013	0.802242	0.205719	0.744687	-0.166565	0.767296	-0.192896	0.639814	NA	NA
AT1G14320	0.423378	0.357019	0.0160562	0.987071	0.556482	0.254752	-0.416812	0.498559	0.414912	0.33163	RPL10;RPL10A;SAC52	Encodes a ribosomal protein L10 and may be involved in translation regulation. Semi-dominant mutations in SAC552 can suppress defects in acaulis5, which encodes a thermospermine synthase, by enhancing translation of acl5 and itself.
AT1G14330	1.31278	0.00978712	1.02225	0.141095	0.45457	0.547819	-0.24978	0.760755	-1.50066	0.000620866	NA	NA
AT1G14340	0.0107247	0.985858	0.139458	0.850543	-0.129476	0.865335	-0.00171466	0.998057	-0.271514	0.495053	NA	NA
AT1G14345	-0.155273	0.822027	-0.224132	0.826999	-0.67614	0.27184	0.127795	0.887217	-0.569328	0.275628	NA	NA
AT1G14350	-1.38853	0.0296763	-1.62571	0.037457	-1.98722	0.00066128	-0.240929	0.819149	-0.456414	0.517831	AtMYB124;FLP;MYB124	Encodes a putative MYB transcription factor involved in stomata development, loss of FLP activity results in a failure of guard mother cells (GMCs) to adopt the guard cell fate, thus they continue to divide resulting in abnormal stomata consisting of clusters of numerous guard cell-like cells. This phenotype is enhanced in double mutants with MYB88.
AT1G14360	0.312221	0.53131	0.394225	0.556434	1.21163	0.00199995	0.026814	0.973524	0.950948	0.0107363	ATUTR3;UTR3	NA
AT1G14370	0.436509	0.325261	0.114052	0.893191	-0.0494128	0.965633	-0.329904	0.590718	-0.489821	0.215679	APK2A;Kin1;PBL2	Encodes protein kinase APK2a.
AT1G14380	-0.766479	0.126847	-1.05097	0.083853	-0.732967	0.170341	-0.509829	0.47095	-0.0212522	0.977106	IQD28	NA
AT1G14400	-0.0135391	0.980806	0.0587742	0.938879	0.0771481	0.9244	-0.0243078	0.971228	-0.0984639	0.822647	ATUBC1;UBC1	ubiquitin carrier protein
AT1G14410	-0.487343	0.205744	-0.224806	0.727482	-0.265188	0.643293	0.126326	0.835953	0.366011	0.326589	ATWHY1;PTAC1;WHY1	Encodes a homolog of the potato p24 protein. Binds single strand telomeric repeats. Negatively regulates telomerase activity and telomere length.
AT1G14430	-0.335183	0.690228	-0.748275	0.479799	0.163932	0.914656	-0.30045	0.797934	0.561462	0.439056	NA	NA
AT1G14440	-1.74709	0.0412001	-1.42509	0.207621	-0.31911	0.839067	0.509143	0.726893	1.49057	0.0612798	AtHB31;FTM2;HB31;ZHD4	NA
AT1G14450	0.481311	0.276876	0.125218	0.884731	0.6618	0.135284	0.0204343	0.978072	0.51178	0.198512	NA	NA
AT1G14460	-0.700571	0.13491	-0.641221	0.311958	-0.579525	0.279529	0.0437049	0.96021	-0.0193713	0.977858	NA	NA
AT1G14470	-0.795287	0.260972	-0.755693	0.449024	-0.526992	0.583546	-0.00748768	0.995904	0.345016	0.669635	NA	NA
AT1G14480	0.500638	0.552429	0.197377	0.895548	-1.12588	0.157905	-0.465344	0.664446	-1.62173	0.00893041	NA	NA
AT1G14490	-0.420286	0.638545	-0.971651	0.397675	0.556009	0.589538	-0.717935	0.561807	1.26519	0.0551891	AHL28	NA
AT1G14510	0.132541	0.755515	0.0719465	0.920011	0.175701	0.773453	-0.245136	0.628053	-0.153216	0.700752	AL7;AtAL7	AL7 encodes a member of the Alfin-Like family of nuclear-localized PhD domain containing homeodomain proteins. Binds to H3K4 di or trimethylated DNA.
AT1G14520	0.147812	0.834534	0.0935159	0.936615	0.162119	0.886986	1.05283	0.106466	0.580498	0.271321	MIOX1	Encodes MIOX1. Belongs to myo-inositol oxygenase gene family.
AT1G14530	0.268509	0.598558	0.400103	0.542112	0.398315	0.499649	0.320809	0.620486	0.117972	0.832046	THH1	NA
AT1G14540	0.252421	0.865026	-1.55167	0.365456	-0.73951	0.708819	-5.54926	1.23728e-06	-3.14227	0.00156046	PER4	NA
AT1G14550	0.949533	0.286962	2.76239	0.391888	1.40038	0.365088	-7.53107	4.26194e-11	-4.96683	2.77227e-08	NA	NA
AT1G14560	0.229686	0.57224	0.258811	0.649452	-0.074639	0.930369	0.201981	0.705004	-0.159645	0.700664	CoAc1	NA
AT1G14570	0.0792031	0.873485	0.122148	0.868245	0.135815	0.85611	0.138068	0.81497	0.0714979	0.883464	AtPUX7;PUX7	NA
AT1G14580	-0.876817	0.0805691	-0.461088	0.540798	-0.499565	0.447105	-0.0163179	0.98587	-0.462736	0.361603	NA	NA
AT1G14590	0.24324	0.643	-0.00151003	0.998934	-0.594377	0.235532	-0.0912682	0.905663	-0.532292	0.208984	NA	NA
AT1G14600	-0.667371	0.228792	-0.730555	0.323895	-0.646152	0.301658	-0.330817	0.680168	-0.117267	0.86538	NA	NA
AT1G14610	-0.380974	0.385751	-0.0953037	0.909786	0.0678064	0.948596	0.267032	0.65939	0.527421	0.166196	TWN2;VALRS	Required for proper proliferation of basal cells.
AT1G14620	0.177674	0.777488	-0.366086	0.645473	0.362555	0.628446	-0.329724	0.657369	0.84485	0.0541118	DECOY	NA
AT1G14630	0.0805374	0.941238	-0.676149	0.555007	-0.932884	0.279319	-0.330264	0.780607	-0.532511	0.519588	NA	NA
AT1G14640	-0.974104	0.209494	-0.109874	0.947804	0.0158186	0.994477	0.527999	0.637283	0.679711	0.370284	NA	NA
AT1G14650	-0.351428	0.347746	-0.0910319	0.898935	0.106049	0.885502	0.115006	0.839592	0.357478	0.299968	NA	NA
AT1G14660	-0.379844	0.380578	-0.0882914	0.916866	-0.0866323	0.927562	0.105544	0.876386	0.191825	0.680625	ATNHX8;NHX8	member of putative Na+/H+ antiporter (AtNHX) family. Functions as a plasma membrane Li+/H+ antiporter. Involved in Li+ efflux and detoxification.
AT1G14670	-0.446957	0.396777	-0.229587	0.80058	0.0228272	0.986901	-0.0161728	0.985279	0.294201	0.583055	NA	NA
AT1G14680	-0.338939	0.606451	0.419027	0.6485	0.256734	0.80497	0.37497	0.66357	0.416152	0.495782	NA	NA
AT1G14685	-0.0220713	0.966797	0.0977479	0.889073	0.233084	0.661547	0.0274604	0.966315	0.0233051	0.962575	ATBPC2;BBR/BPC2;BPC2	Arabidopsis GBP Basic Penta Cysteine 1
AT1G14687	-0.108113	0.931037	-1.75378	0.136804	-0.79209	0.51985	-1.56946	0.183792	-0.998912	0.251506	AtHB32;HB32;ZHD14	NA
AT1G14690	0.0803118	0.87332	-0.211407	0.752411	0.757205	0.0343349	-0.2634	0.635943	1.01468	0.000868081	MAP65-7	NA
AT1G14700	-0.964489	0.251897	-1.46552	0.159794	-1.45303	0.0709325	-0.73877	0.52428	-1.01733	0.184167	ATPAP3;PAP3	NA
AT1G14710	-0.183253	0.651973	-0.143148	0.827978	0.159752	0.801888	0.0803193	0.890419	0.426025	0.187521	NA	NA
AT1G14720	0.0119963	0.986548	-0.0632203	0.951683	-0.670777	0.170183	-0.15008	0.836966	-0.862088	0.0277696	ATXTH28;EXGT-A2;XTH28;XTR2	member of Glycoside Hydrolase Family 16
AT1G14730	0.0997654	0.919404	0.145349	0.920011	-0.49544	0.655209	0.399993	0.70466	-0.819927	0.232377	NA	NA
AT1G14740	-0.39901	0.374912	-0.238028	0.746326	-0.27771	0.676042	-0.216557	0.731311	-0.194513	0.68666	TTA1	NA
AT1G14770	0.162062	0.755071	-0.350574	0.587625	-0.444419	0.395657	-0.334115	0.590972	-0.434865	0.29398	NA	NA
AT1G14780	-1.00037	0.160803	-1.09806	0.259863	-1.39635	0.0428217	-1.0962	0.239094	-1.07151	0.0972751	NA	NA
AT1G14790	-0.368162	0.540206	-0.505243	0.525202	-1.11066	0.0293538	-0.720264	0.320622	-1.09983	0.0163521	AtRDR1;ATRDRP1;RDR1	Encodes RNA-dependent RNA polymerase. While not required for virus-induced post-transcriptional gene silencing (PTGS), it can promote turnover of viral RNAs in infected plants. Nomenclature according to Xie, et al. (2004). Involved in the production of Cucumber Mosaic Virus siRNAs.
AT1G14810	0.980352	0.0437825	0.74993	0.261282	0.751337	0.158137	0.197923	0.801378	0.164411	0.788788	NA	encodes an aspartate semialdehyde dehydrogenase, which produces the branch point intermediate for lysine and threonine/methionine biosynthesis
AT1G14820	0.410212	0.354316	-0.0542718	0.955665	-0.107054	0.908444	-0.0549095	0.943611	-0.169103	0.730487	NA	NA
AT1G14830	-0.175533	0.742314	-0.0603205	0.951242	0.120334	0.896746	0.242548	0.708176	0.36028	0.413905	ADL1C;ADL5;DL1C;DRP1C	Encodes a dynamin-like protein that is involved in mitochondrial morphogenesis and pollen development. Protein is localized as speckles in the cytoplasm, partially co-localizes with mitochondrial markers, cell plate of dividing cells, and the tip of root hairs, root cap cells, and expanding part of trichoblasts.
AT1G14840	-0.556136	0.289806	-1.12466	0.0606003	-0.304817	0.707921	-0.625728	0.357787	0.214024	0.714162	ATMAP70-4;MAP70-4	Encodes a microtubule associated protein (MAP70-4). Expressed in all tissues.
AT1G14850	-0.76886	0.0806581	-0.383649	0.568183	-0.000440057	1	0.243294	0.716451	0.787892	0.0414421	NUP155	Encodes a protein similar to nucleoporin, a a major component of the nuclear pore complex (NPC) involved in cellular nucleo-cytoplasmic transport
AT1G14860	-0.058556	0.963376	1.04334	0.37488	-0.342096	0.836971	-0.557721	0.658323	-2.15388	0.00239532	atnudt18;NUDT18	NA
AT1G14870	0.929894	0.212622	0.670258	0.533241	0.789759	0.378999	-1.79227	0.023939	-1.31739	0.0402738	AtPCR2;PCR2	NA
AT1G14880	-0.698045	0.76222	-1.70212	0.584674	-1.77587	0.485894	-2.09406	0.428915	-0.90713	0.673038	AtPCR1;PCR1	NA
AT1G14890	-0.456419	0.519523	-0.070311	0.960998	-0.259799	0.838974	0.311524	0.750298	-0.70152	0.271162	NA	NA
AT1G14900	0.19215	0.714467	-0.22362	0.781456	-0.520602	0.330964	-0.619248	0.28657	-1.25211	0.000502594	HMGA	Encodes a protein belonging to the subgroup of HMGA (high mobility group A) proteins that interact with A/T-rich stretches of DNA.
AT1G14910	-0.554381	0.23857	-0.137452	0.881283	-0.124738	0.89853	0.248374	0.716746	0.253064	0.615356	NA	NA
AT1G14920	-0.162701	0.806175	-0.492108	0.520626	0.251907	0.78893	-0.422743	0.58027	0.302898	0.595242	GAI;RGA2	Similar to a putative transcription factor and transcriptional coactivators. Repressor of GA responses and involved in gibberellic acid mediated signaling. Member of the DELLA proteins that restrain the cell proliferation and expansion that drives plant growth. The protein undergoes degradation in response to GA via the 26S proteasome. GAI may be involved in reducing ROS accumulation in response …
AT1G14970	-0.632531	0.391422	-0.686356	0.492637	0.320095	0.791254	-0.0865686	0.94657	1.37546	0.0173307	NA	NA
AT1G14980	0.866031	0.100228	0.00956313	0.993236	0.44161	0.546789	-0.595018	0.415556	0.140344	0.832005	CPN10	Encodes mitochondrial-localized chaperonin 10 that complements the E.coli groES mutant. Its mRNA is upregulated in response to heat shock treatment and is expressed uniformly in various organs.
AT1G14990	0.761769	0.0660369	0.464349	0.442388	0.314311	0.61917	0.101378	0.885758	0.00195486	0.997097	NA	NA
AT1G15000	0.665007	0.205744	0.327698	0.706413	0.0527697	0.969159	-0.299036	0.695555	-0.986292	0.0253582	scpl50	NA
AT1G15010	2.0302	0.139566	0.156457	0.956153	0.363338	0.885931	-1.64485	0.315848	-1.36027	0.243267	NA	NA
AT1G15020	-0.109397	0.834534	0.173844	0.819716	0.0938621	0.919167	-0.0600297	0.934411	0.0213478	0.971012	ATQSOX1;QSO2;QSOX1	Encodes a protein disulfide isomerase-like (PDIL) protein, a member of a multigene family within the thioredoxin (TRX) superfamily. This protein also belongs to the quiescin-sulfhydryl oxidase (QSOX) family, which possess an Erv1-like domain at the COOH terminus in addition to a TRX domain.
AT1G15030	0.0568596	0.910416	0.177732	0.790526	0.140969	0.843281	0.227023	0.673704	0.00906428	0.986469	NA	Encodes a Cysteine-rich peptide (CRP) family protein
AT1G15040	0.22825	0.926798	1.06645	0.727776	0.739457	0.829526	-1.13967	0.665744	-3.22593	0.0534589	GAT;GAT1_2.1	NA
AT1G15060	-0.290418	0.441189	-0.0383299	0.961691	0.151233	0.817773	0.145213	0.786783	0.315094	0.363394	NA	NA
AT1G15080	-0.37757	0.472649	0.0555286	0.960112	-0.39816	0.571941	0.34357	0.633235	-0.338147	0.527259	ATLPP2;ATPAP2;LPP2	Encodes phosphatidic acid phosphatase. Involved in ABA signaling. Functions as a negative regulator upstream of ABI4. Expressed during germination and seed development. Expressed overall in young seedlings, in roots, hypocotyls, and vascular cells of cotyledons and leaves of 10 day-old seedlings, in flower filaments and stem elongation zones. Not expressed in anthers, pollen nor petals.
AT1G15100	0.794191	0.247202	0.629526	0.515732	0.754522	0.332538	0.332005	0.734861	0.306405	0.681684	RHA2A	Encodes a putative RING-H2 finger protein RHA2a.
AT1G15110	0.491421	0.31082	0.396572	0.567016	1.28342	0.00132079	0.504603	0.426796	0.824176	0.0365901	PSS1	NA
AT1G15120	0.660809	0.131718	0.410209	0.52418	0.717011	0.106507	-0.0832959	0.911848	0.30197	0.512055	NA	NA
AT1G15125	0.0345789	0.983307	-0.722357	0.659509	1.50036	0.178475	0.149728	0.935178	3.24949	0.000235388	NA	NA
AT1G15130	-0.485047	0.367412	0.208627	0.826701	-0.242836	0.78893	0.521769	0.460132	-0.21781	0.710653	NA	NA
AT1G15140	-0.0528436	0.930928	0.244654	0.739772	0.12074	0.893503	0.648799	0.238177	0.374867	0.379822	NA	NA
AT1G15165	-0.512338	0.480639	-0.0295759	0.984316	-0.420581	0.678562	0.428652	0.671435	0.294941	0.711097	NA	NA
AT1G15170	-0.544632	0.197693	-0.480994	0.406821	0.236163	0.73495	0.145669	0.825929	1.15489	0.000524661	NA	NA
AT1G15175	-0.631026	0.575847	-0.886821	0.591168	-1.77954	0.13861	-1.34679	0.341626	-2.62722	0.00552283	NA	NA
AT1G15180	-0.450442	0.385095	-0.325844	0.684274	0.024282	0.985447	-0.0824283	0.92241	0.381271	0.445688	NA	NA
AT1G15200	0.198873	0.674202	-0.0310286	0.973534	0.0733791	0.941398	-0.198389	0.741736	-0.0236991	0.967432	NA	NA
AT1G15215	0.0940168	0.859881	-0.0105272	0.990954	-0.0193141	0.986339	0.0245419	0.973678	0.195998	0.674027	DTF1;SHH1	NA
AT1G15220	0.0468804	0.939215	-0.276555	0.692648	-0.183026	0.818213	-0.334561	0.591811	-0.196032	0.687858	ATCCMH;CCMH	Encodes a protein with oxidoreductase activity present in the inner membrane of mitochondria. CCMH is postulated to play a central role in mitochondrial cytochrome c maturation, probably as part of a heme lyase complex that also holds activity of reducing apocytochrome c. CCMH interacts with apocytochrome AtCYTc-a and is shown to be present in a 500 kDa-complex along with CcmFN2.
AT1G15230	0.86819	0.0667603	-0.0853268	0.933896	0.125296	0.90752	-0.824089	0.17323	-0.604361	0.178519	NA	NA
AT1G15240	-0.29402	0.487156	0.0222228	0.979502	0.176143	0.80446	0.222461	0.697475	0.393442	0.294963	NA	NA
AT1G15250	0.5354	0.371071	-0.481592	0.573228	0.0217902	0.989009	-1.0323	0.135001	-0.245323	0.707775	NA	NA
AT1G15260	-1.25633	0.403196	-2.38784	0.202484	-0.206365	0.954901	-0.937741	0.640102	1.37627	0.329114	NA	NA
AT1G15270	1.101	0.0202353	0.499526	0.49233	0.366432	0.62665	-0.300302	0.68441	-0.471525	0.339171	NA	NA
AT1G15280	-0.352046	0.398331	-0.113293	0.885722	-0.138983	0.858803	0.177569	0.763947	0.182156	0.681684	NA	NA
AT1G15290	-0.563646	0.145738	-0.401772	0.467139	-1.01355	0.00284739	0.0303584	0.966681	-0.586516	0.0879294	NA	NA
AT1G15300	0.475586	0.439489	-0.00543752	0.996899	0.19355	0.86708	-0.243464	0.77886	-0.320858	0.608258	NA	NA
AT1G15310	0.124686	0.844452	0.271679	0.743272	0.00388795	0.998278	0.730084	0.240427	0.319292	0.537359	ATHSRP54A;SRP54-1	54 kDa protein subunit of SRP that interacts with the signal peptide of secreted proteins
AT1G15340	-0.0225339	0.969554	-0.137683	0.853896	-0.117455	0.882199	-0.0752087	0.908131	-0.42557	0.238226	MBD10	Protein containing methyl-CpG-binding domain.Has sequence similarity to human MBD proteins.
AT1G15350	0.701692	0.090687	0.52185	0.368827	0.154914	0.853582	-0.221646	0.724688	-0.665086	0.0733402	NA	NA
AT1G15370	0.40871	0.287495	0.197554	0.765503	0.328901	0.505997	-0.0882466	0.886092	-0.0179394	0.973748	NA	NA
AT1G15380	0.47461	0.716531	1.44646	0.345438	3.4464	0.000676637	-0.964684	0.557033	0.318176	0.819106	GLYI4	NA
AT1G15390	0.124465	0.834729	0.0317897	0.975867	0.448674	0.445861	-0.13667	0.855558	0.459449	0.307142	ATDEF1;PDF1A	encodes a peptide deformylase-like protein. Removes N-formyl groups, a prerequisite for the action of methionine aminopeptidase during protein synthesis. Targeted to mitochondria. Requires Zn for catalysis.
AT1G15400	0.486928	0.31122	0.127368	0.892103	0.3533	0.599996	-0.527629	0.401789	-0.318459	0.510022	NA	NA
AT1G15405	1.01757	0.390339	-1.81842	0.213808	0.186567	0.945394	-2.39894	0.065756	-0.0525367	0.974071	NA	NA
AT1G15410	-0.329496	0.639127	-0.935654	0.234213	-0.0768695	0.961091	-0.414065	0.639864	0.948715	0.0768384	NA	NA
AT1G15415	1.60954	0.0202353	1.54942	0.083853	2.56402	3.17103e-05	0.0845148	0.948065	1.51892	0.00919469	NA	The protein encoded by this gene was identified as a part of pollen proteome by mass spec analysis. It has weak homology to LEA (late embryo abundant) proteins. Encodes protein phosphatase 2A (PP2A) B'gamma subunit. Targeted to nucleus and cytosol.
AT1G15420	0.477034	0.294897	-0.0588597	0.953755	0.207744	0.792936	-0.443008	0.471502	-0.0681288	0.909342	NA	NA
AT1G15430	0.934203	0.0234167	0.386956	0.551734	0.198592	0.80487	-0.291687	0.645424	-0.904995	0.0130347	NA	NA
AT1G15440	-0.310583	0.552047	-0.404158	0.563514	0.100342	0.925776	0.0895737	0.911018	0.906801	0.0219429	ATPWP2;PWP2	NA
AT1G15470	-0.0870395	0.861728	-0.0789762	0.920594	0.171907	0.807077	0.148855	0.804686	0.50789	0.145706	NA	NA
AT1G15480	-0.767943	0.168403	-0.957403	0.175418	-0.215168	0.837721	-0.219777	0.801444	0.892139	0.065224	NA	NA
AT1G15490	-0.258424	0.545432	-0.156096	0.829577	0.0511958	0.959443	0.268405	0.633961	0.262791	0.517609	NA	NA
AT1G15500	-0.265411	0.623883	-0.514845	0.438334	0.323055	0.65128	-0.220821	0.754419	0.981115	0.0123185	ATNTT2	NA
AT1G15510	-0.618904	0.225948	-0.862955	0.180339	-0.657481	0.23547	-0.378114	0.611179	0.206398	0.726756	ATECB2;ECB2;VAC1	Encodes a pentatricopeptide repeat protein required for chloroplast transcript accD RNA editing and early chloroplast biogenesis.
AT1G15520	0.932445	0.439011	3.06399	0.0336234	3.67762	0.000422047	1.85055	0.209955	3.62595	0.000128539	ABCG40;ATABCG40;ATPDR12;PDR12	ABC transporter family involved in ABA transport and resistance to lead. Localizes to plasma membrane. Upregulated by lead. Expressed in leaves, flowers, stomata and roots.
AT1G15530	-0.422705	0.390799	-0.117905	0.899901	0.846484	0.0580681	0.208606	0.767298	1.26819	0.000666314	LecRK-S.1	NA
AT1G15540	3.8849	0.0382918	1.08467	0.697712	5.5463	4.48247e-15	-0.497577	0.830348	5.49117	1.77574e-14	NA	NA
AT1G15550	-3.18364	0.0181983	-2.43218	0.182153	0.182688	0.958085	0.608022	0.767575	2.77352	0.0231819	ATGA3OX1;GA3OX1;GA4	Involved in later steps of the gibberellic acid biosynthetic pathway. Activated by AGAMOUS in a cal-1, ap1-1 background. Deletion of 208 bp from -1016 to -809 (&#916;-808) resulted in loss of GA-negative feedback (this sequence, which contains a 43-bp sequence GNFEI, was shown to be sufficient for GA-negative feedback).
AT1G15570	0.413626	0.661683	0.0861929	0.963258	-1.02908	0.297053	-0.400001	0.738933	-1.55049	0.0329205	CYCA2;3	A2-type cyclin. Negatively regulates endocycles and acts as a key regulator of ploidy levels in Arabidopsis endoreduplication. Interacts physically with CDKA;1. Expressed preferentially in trichomes and young developing tissues.
AT1G15660	0.0539656	0.917462	0.0422729	0.960605	-0.0639621	0.945165	0.0396865	0.954768	0.238347	0.552365	CENP-C	Encodes a homologue of the human centromeric protein C (CENP-C). CENP-C co-localizes with the 180 bp centromeric regions of chromosomes throughout the cell cycle, but does not completely cover the 180 bp regions.
AT1G15670	0.577453	0.633003	1.21448	0.381161	0.918237	0.472414	0.384127	0.799789	-0.798194	0.427515	KFB01;KMD2	NA
AT1G15690	-0.884753	0.027192	-0.367091	0.562656	-0.0683372	0.94953	0.764434	0.138102	0.84994	0.0167667	AtAVP1;ATAVP3;AtVHP1;1;AVP-3;AVP1;FUGU5;VHP1	Encodes a H(+)-translocating (pyrophosphate-energized) inorganic pyrophosphatase (H(+)-PPase; EC 3.6.1.1) located in the vacuolar membrane. Expression is found in all tissues examined, including meristems and floral organ primordium. Expression is particularly enhanced in pollen, and is repressed by light. Over expression and loss of function phenotypes suggest AVP1 is involved in regulation of a…
AT1G15700	0.153193	0.804444	-0.0250563	0.982135	-0.189926	0.844177	-0.435945	0.543138	-0.530221	0.265439	ATPC2	One of two genes that encode the gamma subunit of Arabidopsis chloroplast ATP synthase. It is thought to be involved in the regulation of the ATP synthase activity.
AT1G15710	0.162184	0.765574	0.339215	0.616872	0.0705874	0.949825	0.560956	0.34212	0.218927	0.659309	NA	NA
AT1G15720	0.507632	0.389213	0.202134	0.846933	-0.00490042	0.998202	0.213284	0.804579	-0.377567	0.523241	TRFL5	Arabidopsis thaliana myb family transcription factor (At1g15720)
AT1G15730	-0.198558	0.721325	-0.600863	0.336488	-0.243441	0.758077	-0.653497	0.277329	-0.258181	0.606379	NA	NA
AT1G15740	-0.242772	0.613598	0.160839	0.841455	-0.145074	0.862709	0.0217688	0.976672	-0.259216	0.561653	NA	NA
AT1G15750	-0.54585	0.257	-0.00487274	0.996743	-0.0254208	0.984538	0.438557	0.507896	0.22922	0.663573	TPL;WSIP1	Encodes a protein with several WD40 repeats at the C-terminus and predicted protein-protein interaction domains at the N-terminus. Together with the TOPLESS-RELATED PROTEINS (TPRs), it is thought to be involved in transcriptional repression of root-promoting genes in the top half of the embryo during the transition stage of embryogenesis. It can also interact with IAA12 through the EAR domain of …
AT1G15760	-1.24627	0.212226	-1.21265	0.337398	-2.0986	0.0234564	0.468742	0.761219	-0.610555	0.61114	NA	NA
AT1G15780	-0.324827	0.529517	-0.0585164	0.956559	0.297509	0.687306	0.253503	0.714343	0.625505	0.141343	NRB4	NA
AT1G15790	-0.318464	0.699756	-0.641528	0.532485	-0.479259	0.649438	-0.915423	0.322973	-0.266504	0.743958	NA	NA
AT1G15800	-0.124235	0.845799	0.0855919	0.936356	0.43949	0.500683	-0.29133	0.690911	0.23098	0.680479	NA	NA
AT1G15810	-0.165674	0.696603	-0.0519806	0.946346	0.408981	0.320826	0.370525	0.453635	0.961253	0.000666561	NA	NA
AT1G15820	0.221278	0.756688	-0.687282	0.392449	-0.883772	0.144699	-1.20615	0.067542	-1.48454	0.00172505	CP24;LHCB6	Lhcb6 protein (Lhcb6), light harvesting complex of photosystem II.
AT1G15830	-1.38203	0.11288	-1.60737	0.156849	-0.529546	0.716253	-0.406931	0.766616	0.457689	0.659796	NA	NA
AT1G15860	0.518404	0.310454	0.597368	0.371332	0.164747	0.866298	0.475063	0.488636	-0.318168	0.540312	NA	NA
AT1G15870	-0.0705109	0.941251	-0.822691	0.360214	0.63691	0.29207	-0.170387	0.883836	1.99666	1.33774e-05	NA	NA
AT1G15880	-0.4036	0.344501	0.0593308	0.946714	-0.0602309	0.956007	0.234165	0.695555	0.136708	0.780353	atgos11;GOS11	Golgi SNARE 11 protein (GOS11)
AT1G15885	0.231469	0.80162	-0.12653	0.936356	-1.22967	0.101345	-0.735702	0.472515	-1.51166	0.017081	NA	NA
AT1G15890	-1.01907	0.224232	-1.49867	0.145045	-0.0125819	0.99641	-0.802363	0.477106	1.34848	0.0570265	NA	NA
AT1G15900	-0.0270344	0.982779	-1.07808	0.316547	0.551841	0.579552	-0.636492	0.597346	1.20777	0.0599727	NA	NA
AT1G15910	-0.485693	0.376754	-0.554469	0.451051	-0.730022	0.190498	-0.330398	0.664447	-0.480627	0.348358	FDM1;IDNL1;IDP1	NA
AT1G15920	0.317048	0.440454	-0.134774	0.858866	0.11726	0.882649	-0.395683	0.460132	-0.395972	0.285515	NA	NA
AT1G15930	0.381565	0.521461	-0.190128	0.857175	0.369116	0.653417	-0.705854	0.326538	0.242088	0.695114	NA	NA
AT1G15940	-0.094471	0.845255	-0.0104229	0.990534	-0.103016	0.896097	0.00461912	0.995208	-0.143389	0.745333	NA	NA
AT1G15950	0.105862	0.885573	0.498357	0.532485	0.0339226	0.982026	0.942217	0.163444	-0.0833657	0.910789	ATCCR1;CCR1;IRX4	Encodes a cinnamoyl CoA reductase. Involved in lignin biosynthesis.
AT1G15960	-0.348929	0.454701	0.0718934	0.938659	-0.559788	0.250032	0.389205	0.529958	-0.379346	0.383041	ATNRAMP6;NRAMP6	member of Nramp2 family
AT1G15970	-0.00229547	0.997614	-0.292783	0.63792	-0.291537	0.623426	-0.19591	0.74303	-0.259357	0.541718	NA	NA
AT1G15980	-1.2211	0.0378023	-0.401795	0.691357	-1.36838	0.0147757	0.687673	0.414253	-0.376766	0.564979	NDF1;NDH48;PnsB1	encodes a novel subunit of the chloroplast NAD(P)H dehydrogenase complex, involved in cyclic electron flow around photosystem I to produce ATP.
AT1G16000	-0.0367439	0.969145	-0.45896	0.632823	0.239271	0.837114	-0.48377	0.587991	0.80716	0.145706	NA	NA
AT1G16010	0.0528571	0.9231	0.198382	0.777495	-0.0372358	0.971582	0.218713	0.704898	-0.123749	0.795806	AtMGT2;AtMRS2-1;MGT2;MRS2-1	Transmembrane magnesium transporter. One of nine family members.
AT1G16020	0.0238828	0.966679	-0.278758	0.629037	-0.135075	0.854041	0.0668223	0.917499	0.251596	0.519588	NA	NA
AT1G16030	0.257747	0.633611	-0.187272	0.835447	-0.0938843	0.932873	-0.264003	0.704822	-0.192287	0.725218	Hsp70b	NA
AT1G16040	0.860918	0.0497373	0.324221	0.654728	0.384551	0.539237	-0.279663	0.675274	-0.290024	0.549768	NA	NA
AT1G16060	0.424762	0.504908	0.355856	0.711351	-0.319194	0.757508	0.293537	0.73427	-1.02167	0.04908	ADAP;WRI3	Encodes ADAP, an AP2-domain protein that interacts with ARIA. ADAP is a positive regulator of the ABA response and is also involved in regulating seedling growth.
AT1G16070	-1.26101	0.116751	0.173101	0.906899	-1.97041	0.00415481	1.36351	0.18452	-0.0708814	0.957792	AtTLP8;TLP8	Member of TLP family
AT1G16080	-0.514408	0.367902	-0.205984	0.844781	-0.490264	0.490518	0.370493	0.637703	0.015476	0.984344	NA	NA
AT1G16090	1.19923	0.311002	-0.625574	0.744989	-0.330451	0.883768	-1.80905	0.195159	-0.459021	0.719977	WAKL7	WAK-like kinase
AT1G16110	-0.499209	0.503273	-0.724257	0.456611	-1.32837	0.0417329	-1.04373	0.227403	-1.26918	0.0284959	WAKL6	WAK-like kinase
AT1G16130	-0.785549	0.341863	-0.484764	0.710396	-0.50571	0.675701	-0.492226	0.661239	-0.398381	0.643143	WAKL2	wall-associated kinase like
AT1G16150	-2.33785	0.0308469	-2.6157	0.112167	-1.18203	0.394016	-1.79983	0.310277	0.21375	0.885895	WAKL4	Encodes a cell-wall associated kinase like protein of the receptor-like kinase (RLK) superfamily. Likely involved in Arabidopsis root mineral responses to Zn2+, Cu2+, K+, Na+ and Ni+.
AT1G16170	0.274995	0.583322	0.0985838	0.913694	-0.455607	0.410182	-0.18797	0.778304	-0.851939	0.0239582	NA	NA
AT1G16180	0.144829	0.743489	0.222771	0.712952	0.348785	0.452757	0.143383	0.799253	0.329578	0.355498	NA	NA
AT1G16190	-0.209175	0.657587	-0.139529	0.860761	-0.117572	0.888869	0.267794	0.651469	0.345797	0.393001	RAD23A	Encodes a member of the RADIATION SENSITIVE23 (RAD23) family: AT1G16190(RAD23A), AT1G79650(RAD23B), AT3G02540(RAD23C), AT5G38470(RAD23D). RAD23 proteins play an essential role in the cell cycle, morphology, and fertility of plants through their delivery of UPS (ubiquitin/26S proteasome system) substrates to the 26S proteasome.
AT1G16210	0.459952	0.332956	0.244285	0.760952	0.353247	0.585806	-0.064671	0.936231	0.00286578	0.996038	NA	NA
AT1G16220	-1.36561	0.044916	-1.10084	0.228783	-0.540222	0.589068	0.0343164	0.978072	0.603295	0.394628	NA	NA
AT1G16240	0.238656	0.530236	0.249385	0.645236	0.112373	0.871987	-0.190767	0.70829	-0.300914	0.378548	ATSYP51;SYP51	Encodes one of 24 Arabidopsis syntaxins. Its mRNA has been shown to be expressed.
AT1G16250	0.0747868	0.876931	-0.0788517	0.916773	0.0412412	0.966213	-0.24715	0.642844	-0.163927	0.694646	NA	NA
AT1G16260	-1.39379	0.12104	-1.35435	0.269913	-1.74015	0.0439455	-0.801315	0.529702	-0.883409	0.319828	NA	NA
AT1G16270	-0.229156	0.72848	0.193938	0.855023	0.0510709	0.972074	0.514939	0.501382	0.104326	0.882712	NA	NA
AT1G16280	0.115336	0.834729	-0.0668811	0.94267	0.265656	0.697057	0.0335104	0.966802	0.3516	0.415401	AtRH36;RH36;SWA3	NA
AT1G16300	0.341073	0.517641	0.453568	0.510251	0.894544	0.0448258	0.501079	0.446672	1.02765	0.00856581	GAPCP-2	Encodes one of the chloroplast/plastid localized GAPDH isoforms (GAPCp1/At1g79530 and GAPCp2/At1g16300). gapcp double mutants display a drastic phenotype of arrested root development, dwarfism and sterility. GAPCps are important for the synthesis of serine in roots.
AT1G16310	0.0102766	0.987806	0.266831	0.70761	-0.514307	0.307996	0.321009	0.608096	-0.461452	0.27807	NA	NA
AT1G16320	-0.363631	0.44265	0.259409	0.727258	-0.0934471	0.927111	0.787799	0.144593	0.383341	0.379871	NA	NA
AT1G16340	-0.687344	0.279041	-0.688226	0.41968	-0.720205	0.306079	-0.122654	0.906272	0.1651	0.827377	ATKDSA2;ATKSDA	Encodes a protein with putative 3-deoxy-D-manno-octulosonic acid 8-phosphate synthetase activity. This gene share a very high sequence homology with its homologue AtkdsA1 (AT1G79500).
AT1G16350	-0.435678	0.35944	-0.542974	0.379081	0.375428	0.544154	0.00537952	0.995304	1.36613	0.000115327	NA	NA
AT1G16370	0.977061	0.294668	1.00666	0.403781	-0.430395	0.793692	-0.197659	0.889543	-3.05661	2.37709e-05	ATOCT6;OCT6	NA
AT1G16390	-1.49389	0.0872039	-2.24782	0.0336234	-0.698693	0.572496	-0.593007	0.661979	1.25382	0.127895	ATOCT3;OCT3	NA
AT1G16400	0.68066	0.718942	1.42231	0.544432	-5.05627	0.00441177	1.40192	0.53791	-8.47653	7.09508e-07	CYP79F2	Encodes cytochrome P450 CYP79F2.
AT1G16410	0.279357	0.924157	1.43524	0.67685	-8.96328	0.00106595	2.38615	0.430989	-10.8265	2.38686e-05	BUS1;CYP79F1;SPS1	member of CYP79F
AT1G16420	1.57832	0.0481119	0.288309	0.855023	0.457428	0.73565	-0.78546	0.489662	0.236905	0.814034	ATMC8;AtMCP2e;MC8;MCP2e	Encodes a metacaspase (cysteine-type endopeptidase) that is involved in promoting programmed cell death in response to hydrogen peroxide (H2O2), UV light, and methyl viologen (MV). Transcript levels rise in response to UV-C, H2O2, and MV. In vitro assays demonstrate that this enzyme has a preference for cleaving after an arginine residue, and it has a pH optimum of 8.0.
AT1G16430	0.878773	0.0803633	0.00639978	0.995917	-0.0269137	0.985308	-0.652776	0.345825	-0.655177	0.164532	NA	NA
AT1G16445	0.559659	0.409813	0.156078	0.905417	0.157444	0.910547	-0.751829	0.388755	0.106147	0.900444	NA	NA
AT1G16460	0.014153	0.978249	-0.114467	0.861909	-0.121916	0.854508	0.0564368	0.92241	0.0456176	0.920399	ATMST2;ATRDH2;MST2;RDH2;ST2;STR2	encodes a cytoplasmic thiosulfate:cyanide sulfurtransferase, activity of which increased the rhodanese activity of transgenic yeast. Can also act as a mercaptopyruvate sulfurtransferase.
AT1G16470	0.703335	0.0742042	0.372319	0.528125	0.381344	0.464345	0.0120564	0.986733	-0.0377469	0.946853	PAB1	Encodes 20S proteasome subunit PAB1 (PAB1).
AT1G16480	-0.0888985	0.901833	-0.246394	0.799441	-0.0214011	0.988552	0.0578358	0.953525	0.368329	0.507358	NA	NA
AT1G16500	-0.0269884	0.979379	0.586473	0.562656	-0.222971	0.869891	0.15945	0.886875	-0.801276	0.202043	NA	NA
AT1G16510	0.245069	0.748402	-0.0619338	0.964571	0.628698	0.413635	0.195266	0.846068	1.08403	0.0443736	SAUR41	NA
AT1G16520	-0.455257	0.302868	-0.704356	0.192602	0.182281	0.81289	0.138763	0.839636	1.33086	5.43678e-05	NA	NA
AT1G16540	0.397637	0.427615	0.471557	0.484419	0.631083	0.21577	0.181136	0.803018	0.200873	0.708749	ABA3;ACI2;ATABA3;AtLOS5;LOS5;SIR3	Encodes molybdenum cofactor sulfurase. Involved in Moco biosynthesis. Involved in the conversion of ABA-aldehyde to ABA, the last step of abscisic acid (ABA) biosynthesis. <i>sir</i> loss-of-function mutants are resistant to sirtinol, a modulator of auxin signaling.N terminal domain is similar to bacterial NifS suggesting a common mechanism for sulphur mobilization and transfer. Also involved in …
AT1G16550	0.128184	0.821754	-0.402747	0.540798	0.311699	0.635248	-0.127568	0.861832	0.525328	0.202602	NA	NA
AT1G16560	-0.155333	0.743557	0.0788042	0.921876	-0.0484922	0.961858	0.0503528	0.944072	0.0531774	0.920185	NA	NA
AT1G16570	-0.027453	0.96071	-0.0360319	0.964736	0.141677	0.839067	-0.140894	0.804634	0.224806	0.563155	NA	NA
AT1G16590	-0.137185	0.797852	-0.132167	0.874584	-0.0612358	0.957411	0.0404556	0.959299	0.306042	0.489383	ATREV7;REV7	putative translesion synthesis polymerase zeta subunit, homologous to Y-family DNA polymerases, contains BRCT domain. Mutants are sensitive to UV-B radiation. Gene is involved in damage-tolerance mechanisms through translesion synthesis(TLS).
AT1G16610	-0.265512	0.572479	0.0294673	0.975337	0.193533	0.797298	0.309751	0.608096	0.503989	0.192963	AtSR45;RNPS1;SR45	Encodes SR45, a member of the highly conserved family of serine/arginine-rich (SR) proteins, which play key roles in pre-mRNA splicing and other aspects of RNA metabolism. SR45 is a spliceosome protein, interacts with SR33 and the U1-70K protein of the U1 snRNP. Also involved in plant sugar response. sr45-1 mutation confers hypersensitivity to glucose during early seedling growth.
AT1G16630	-0.813798	0.313678	-0.160405	0.90879	-1.58644	0.0158873	1.12947	0.2612	0.210868	0.839057	NA	NA
AT1G16640	-0.563008	0.452868	-0.453708	0.696828	-0.339218	0.78893	-0.151433	0.901079	-0.149203	0.871075	NA	NA
AT1G16650	0.350057	0.391721	0.123153	0.871903	0.324094	0.537435	-0.0973826	0.879299	0.232823	0.57351	NA	NA
AT1G16670	-0.132432	0.809367	0.148072	0.861909	0.00333666	0.99844	-0.216285	0.736935	-0.204915	0.676456	NA	NA
AT1G16680	0.0138361	0.982111	-0.345806	0.540798	-0.442262	0.325737	-0.31588	0.571704	-0.428304	0.23953	NA	NA
AT1G16690	0.00654292	0.992881	-0.125293	0.883775	-0.11761	0.895363	-0.173738	0.792827	0.0103734	0.9866	NA	NA
AT1G16700	0.852374	0.0723159	0.497889	0.475751	0.471426	0.446769	0.0827411	0.921195	-0.276245	0.599224	NA	NA
AT1G16710	-0.428991	0.316181	0.0251199	0.978144	-0.0960869	0.917899	0.201577	0.742323	0.141433	0.77439	HAC12	Encodes an enzyme with histone acetyltransferase activity that can use both H3 and H4 histones as substrates. No single prior lysine acetylation is sufficient to block HAC12 acetylation of the H3 or H4 peptides, suggesting that HAC12 can acetylate any of several lysines present in the peptides.
AT1G16720	-1.38858	0.00115431	-0.732462	0.24861	-0.774877	0.112785	0.297066	0.674879	0.427478	0.369217	HCF173	Encodes HCF173, a protein with weak similarities to the superfamily of the short-chain dehydrogenases/reductases. HCF173 is involved in the initiation of translation of the psbA mRNA. Mutants shows a high chlorophyll fluorescence phenotype (hcf) and are severely affected in the accumulation of PSII subunits. The protein HCF173 is localized in the chloroplast, where it is mainly associated with th…
AT1G16730	-0.319711	0.618781	0.0437617	0.973108	-0.75933	0.219921	0.606041	0.433172	-0.399979	0.494457	UP6	NA
AT1G16740	0.844927	0.0391731	0.238884	0.750557	0.562385	0.234661	-0.280113	0.65485	0.0267841	0.965515	NA	NA
AT1G16750	-0.814948	0.143912	-1.07133	0.118389	-0.830935	0.154513	-0.457369	0.573394	-0.415912	0.472547	NA	NA
AT1G16780	-0.770949	0.187896	-1.05103	0.147402	-0.0743365	0.959961	-0.155804	0.869031	1.01145	0.0405331	AtVHP2;2;VHP2;2	Encodes a type II H+-PPases that localizes to and function as a proton pump of the Golgi apparatus in most tissues except for mature leaves.
AT1G16790	0.513721	0.335308	0.28979	0.739779	0.0123571	0.993616	-0.114893	0.892499	-0.760579	0.0949647	NA	NA
AT1G16800	-1.02876	0.129929	-0.602082	0.552398	-0.239907	0.85912	0.178924	0.873515	0.748441	0.249928	NA	NA
AT1G16810	0.721957	0.0941202	0.129642	0.882372	0.0509844	0.965633	-0.509394	0.389128	-0.744239	0.04966	NA	NA
AT1G16820	-0.0203912	0.984111	-0.586127	0.523925	-0.581717	0.478556	-0.281437	0.768479	-0.384228	0.573372	NA	NA
AT1G16825	2.96524e-05	1	-0.386978	0.52327	0.211583	0.767776	-0.177824	0.779714	0.111449	0.829158	NA	NA
AT1G16830	-0.206246	0.760968	-0.37869	0.679981	0.326791	0.694821	-0.171365	0.855465	0.861118	0.0710741	NA	NA
AT1G16840	0.444707	0.245906	0.406943	0.442156	0.159587	0.820438	0.121331	0.838297	-0.135016	0.761965	NA	NA
AT1G16850	-1.22716	0.233957	-1.00575	0.487459	-3.35641	0.000662251	0.39003	0.810058	-2.3999	0.0128959	NA	NA
AT1G16858	-0.295308	0.499681	-0.420959	0.460075	-0.307991	0.594273	-0.0143653	0.983528	-0.0335524	0.953767	CPuORF55	Upstream open reading frames (uORFs) are small open reading frames found in the 5' UTR of a mature mRNA, and can potentially mediate translational regulation of the largest, or major, ORF (mORF). CPuORF55 represents a conserved upstream opening reading frame relative to major ORF AT1G16860.1
AT1G16870	0.246848	0.519499	-0.00389531	0.996337	0.495645	0.177791	-0.0983963	0.861733	0.679207	0.0195691	NA	NA
AT1G16880	-0.629864	0.188343	0.0427406	0.96865	-0.57225	0.292313	0.741227	0.21971	-0.0881393	0.885603	ACR11	NA
AT1G16890	0.502807	0.195317	0.402912	0.460119	0.238233	0.698921	0.106185	0.863988	-0.180789	0.677588	AtUBC36;UBC13B;UBC36	UBC36/UBC13B encodes a protein that may play a role in DNA damage responses and error-free post-replicative DNA repair. It can bind to the MMZ/UEV1 proteins in vitro.
AT1G16900	0.0153375	0.9785	0.0460314	0.956559	-0.114632	0.878833	0.156255	0.778296	-0.0273138	0.958708	EBS3	curculin-like (mannose-binding) lectin family protein, very low similarity to Ser Thr protein kinase GI:2598067 from (Zea mays); contains Pfam lectin (probable mannose binding) domain PF01453 but not the protein kinase domain of the Z. mays protein
AT1G16916	1.1847	0.113924	-0.278673	0.848865	-0.0336658	0.987306	-1.64675	0.0516126	-1.15934	0.0867495	NA	NA
AT1G16920	-0.265779	0.809977	-1.38248	0.217806	-1.09666	0.251627	-1.05101	0.360076	-0.712828	0.411439	ATRABA1B;BEX5;RAB11;RABA1b	small GTP-binding protein (Rab11)similar to YPT3/RAB11 proteins in yeast and mammals, respectively. YPT3/RAB11 is involved in intracellular protein trafficking.
AT1G16930	-0.431508	0.481009	-0.677998	0.389031	-0.101734	0.941456	-0.432952	0.60152	0.147895	0.834879	NA	NA
AT1G16960	1.16442	0.0162619	0.221852	0.81774	0.51312	0.433773	-0.202384	0.800746	-0.546156	0.26966	NA	NA
AT1G16970	-0.013885	0.980041	0.0579834	0.940436	-0.0637587	0.941456	-0.111227	0.845548	0.00388164	0.993783	ATKU70;KU70	Ku80 and ku70 form the heterodimer complex Ku, required for proper maintenance of the telomeric C strand. Ku regulates the extension of the telomeric G strand. Interacts with WEX, and this interaction stimulates the WEX exonuclease activity.
AT1G17020	1.83275	0.15117	1.95276	0.24535	2.37158	0.0440859	0.762633	0.658334	-0.17706	0.913557	ATSRG1;SRG1	Encodes a novel member of the Fe(II)/ascorbate oxidase gene family; senescence-related gene.
AT1G17040	-0.0791684	0.887645	-0.0356288	0.970957	-0.278114	0.669	-0.0261919	0.97321	-0.184713	0.701056	ATSHA;SHA;STATLA	Encodes a protein that contains an SH2 domain. It can pull down a 120-kD tyrosine-phosphorylated protein in vitro. It is predicted to act as a transcription factor.
AT1G17050	-0.52287	0.361971	0.0657942	0.958804	-0.622182	0.332003	0.976474	0.144937	0.0693763	0.925489	AtSPS2;SPS2	Encodes a protein with solanesyl diphosphate synthase activity.
AT1G17060	0.14248	0.861132	0.122394	0.927518	0.0326826	0.985359	-1.1535	0.145261	-1.01919	0.0762853	CHI2;CYP72C1;SHK1;SOB7	Encodes a protein with similarity to other cytochrome P450's and is a homolog of BAS1. Over expression causes a dwarf phenotype resembling brassinolide resistant mutants. Double mutant analysis of sob7/bas1 loss of function mutants suggests these genes have redundant functions in light responsiveness. SOB7 may function in metabolizing brassinolides. Expressed in leaf, root, stem and silique but e…
AT1G17070	-0.080247	0.867853	-0.139699	0.84529	0.16672	0.805175	-0.123653	0.835015	0.174979	0.677054	STIPL1	NA
AT1G17080	0.767767	0.0841294	0.106276	0.907676	0.307159	0.658592	-0.623581	0.295358	-0.286419	0.553513	NA	NA
AT1G17090	0.367655	0.663653	-0.59043	0.586158	1.26311	0.0498976	-0.346068	0.751176	2.39493	1.20614e-05	NA	NA
AT1G17100	-0.555893	0.271991	0.126453	0.898455	-0.540514	0.358147	1.21216	0.0191359	0.51745	0.271906	AtHBP1;HBP1	NA
AT1G17110	-0.291013	0.618781	-0.0766431	0.944612	0.649084	0.254263	0.299487	0.688441	1.20579	0.00383975	UBP15	Encodes a ubiquitin-specific protease, and its activity has been confirmed in an in vitro assay. ubp15 mutants have defects in cell proliferation, and the associated processes of leaf, root, stem, flower, and silique development. UBP15 can be found in the nucleus and cytoplasm in transient assays. Though UBP15 is expressed in many tissues, UBP15 transcript levels are higher in rosette leaves and …
AT1G17120	-0.172303	0.689463	0.0123966	0.988212	0.00696553	0.995206	0.0619404	0.921637	-0.0209953	0.968033	CAT8	Encodes a member of the cationic amino acid transporter (CAT) subfamily of amino acid polyamine choline transporters. Does not mediate efficient uptake of basic amino acids in yeast or Xenopus systems but can transport neutral and acidic amino acid analogs.
AT1G17130	0.269894	0.474021	0.201579	0.732936	0.169446	0.783612	0.0603891	0.920421	-0.0192887	0.969007	NA	NA
AT1G17140	-0.180123	0.847858	-1.51167	0.083853	-0.742167	0.403279	-1.32488	0.130724	-0.432771	0.580347	ICR1;RIP1	Encodes a ROP/RAC effector, designated interactor of constitutive active ROPs 1 (ICR1), that interacts with GTP-bound ROPs. ICR1 is a scaffold mediating formation of protein complexes that are required for cell polarity. ICR1 is comprised of coiled-coil domains and forms complexes with itself and the exocyst vesicle-tethering complex subunit SEC3.
AT1G17145	-0.191304	0.657587	-0.0601558	0.940442	0.136452	0.852083	0.013758	0.982864	0.184444	0.657729	NA	NA
AT1G17147	0.894038	0.315043	-0.707774	0.575346	0.429603	0.767297	-0.749076	0.529702	0.795511	0.345293	NA	NA
AT1G17160	-0.231846	0.587266	-0.290497	0.616872	0.339091	0.491405	0.0888446	0.887217	0.627598	0.0539915	NA	NA
AT1G17170	1.75666	0.0902045	1.23259	0.40398	3.34274	0.000422047	0.822163	0.577042	1.63668	0.0687945	ATGSTU24;GST;GSTU24	Encodes glutathione transferase belonging to the tau class of GSTs. Naming convention according to Wagner et al. (2002).
AT1G17180	3.11137	0.0380352	1.09333	0.623938	2.79976	0.0595664	0.710424	0.738013	0.959219	0.50794	ATGSTU25;GSTU25	Encodes glutathione transferase belonging to the tau class of GSTs. Naming convention according to Wagner et al. (2002).
AT1G17190	-0.906571	0.270815	-1.77789	0.0661065	-1.56179	0.0390381	-0.530432	0.662705	-0.386148	0.679633	ATGSTU26;GSTU26	Encodes glutathione transferase belonging to the tau class of GSTs. Naming convention according to Wagner et al. (2002).
AT1G17200	-0.441128	0.72607	-1.57811	0.259863	-0.140822	0.958085	-1.42144	0.29722	0.0934125	0.950072	NA	NA
AT1G17210	-0.53146	0.205744	-0.405148	0.499419	-0.0151995	0.98922	-0.0286969	0.970948	0.384702	0.344888	ATILP1;ILP1	NA
AT1G17220	-0.740687	0.0718987	-0.22878	0.760304	-0.209528	0.778212	0.603585	0.274111	0.52114	0.180724	FUG1	Encodes a chloroplast localized protein with similarity to translation initiation factor 2. Can complement loss of INFB in E.coli suggesting FUG1 does function as a translation initiation factor in vivo. Identified as a suppressor of the leaf variegation mutant var2-6. Suppression is only seen in hypomorphs as complete loss of function alleles are embryo lethal.
AT1G17230	-0.865846	0.101737	0.0298251	0.979998	-0.48505	0.49654	0.200939	0.812609	-0.216417	0.732622	NA	NA
AT1G17240	-0.475752	0.457297	0.459124	0.620842	-0.160512	0.90573	0.480149	0.584355	-0.283011	0.689294	AtRLP2;RLP2	Encodes a CLAVATA2 (CLV2)-related gene. Complements the clv2 mutant when expressed under the control of the CLV2 promoter.
AT1G17250	-0.365188	0.657152	-0.419323	0.723372	0.175116	0.910329	-0.398512	0.697767	0.534935	0.454198	AtRLP3;RFO2;RLP3	NA
AT1G17255	-0.0453219	0.940881	-0.316689	0.628015	-0.391465	0.477496	0.0546721	0.945133	-0.189462	0.702009	NA	NA
AT1G17260	-0.466279	0.7091	0.302607	0.881283	-0.531104	0.766683	2.26383	0.0635892	-0.009656	0.994812	AHA10	belongs to H+-APTase gene family, involved in proanthocyanidin biosynthesis, disturbs the vacuolar biogenesis and acidification process
AT1G17270	-0.0429065	0.945194	-0.304064	0.65398	-0.415146	0.447237	0.0327344	0.967633	-0.164494	0.747873	NA	NA
AT1G17280	0.377083	0.299965	0.271892	0.615717	0.0747519	0.927079	-0.0013309	0.998346	-0.335957	0.326882	UBC34	NA
AT1G17290	0.194693	0.706557	0.452386	0.4593	0.330664	0.594273	0.306205	0.623965	0.0240204	0.968704	AlaAT1	Encodes for alanine aminotransferase (ALAAT1), involved in alanine catabolism during plants recovery from hypoxia
AT1G17330	0.20995	0.638505	0.0832904	0.916996	0.135812	0.860607	-0.294308	0.600734	-0.130973	0.77941	NA	NA
AT1G17340	-0.0425601	0.942191	0.499262	0.370835	-0.161409	0.838157	0.283589	0.63227	-0.641812	0.0735864	NA	NA
AT1G17350	-0.166515	0.850833	-1.06495	0.234618	-0.0555933	0.976352	-0.988986	0.273787	0.34028	0.656905	NA	NA
AT1G17360	-0.819367	0.0777921	-0.35737	0.626708	-0.616015	0.242029	0.569917	0.371604	0.333439	0.501833	NA	NA
AT1G17370	-0.209502	0.670544	0.086512	0.920127	-0.0804792	0.938243	0.501184	0.375271	0.15207	0.761965	UBP1B	NA
AT1G17380	3.49091	0.00353947	1.36821	0.405442	1.06136	0.505303	-0.22749	0.908649	-3.47245	0.000608498	JAZ5;TIFY11A	NA
AT1G17410	-0.13918	0.787009	-0.102556	0.902936	-0.176517	0.823019	-0.107733	0.875629	-0.235047	0.607422	NA	NA
AT1G17420	0.928765	0.487972	0.88768	0.625129	-0.0321439	0.992714	1.64055	0.300073	-1.33365	0.2384	ATLOX3;LOX3	Lipoxygenase
AT1G17430	0.29972	0.684057	-0.313734	0.78337	-0.605303	0.448499	-1.17164	0.115898	-1.09549	0.0443795	NA	NA
AT1G17440	-0.560556	0.215136	0.00585321	0.99554	-0.0776891	0.943505	0.333196	0.604993	0.111636	0.841907	CKH1;EER4;TAF12B	Encodes one of two Arabidopsis proteins with similarity to the TBP-associated factor TAF12. The gene product is an EIN3-interacting TFIID transcription factor required for proper ethylene response, including ERF1 induction. Loss of function mutants show enhanced response to ethylene. Located in nucleus and expressed throughout the plant. Required for ERF1 expression.
AT1G17450	-0.6428	0.0828947	-0.26773	0.655229	-0.222503	0.719887	0.23486	0.673439	0.647975	0.0474869	NA	NA
AT1G17455	0.566559	0.29016	-0.0377947	0.974439	-0.188659	0.855208	-0.704534	0.305504	-0.685827	0.148155	ELF4-L4	NA
AT1G17460	-0.113063	0.830882	-0.388282	0.52649	-1.04755	0.0057026	-0.360848	0.552524	-1.1217	0.001146	TRFL3	Arabidopsis thaliana myb family transcription factor (At1g17460)
AT1G17470	-0.0100344	0.985588	0.0042524	0.995917	-0.0281473	0.976442	0.100114	0.858467	0.210927	0.570062	ATDRG;ATDRG1;DRG1	Encodes a member of the DRG (developmentally regulated G-protein) family expressed throughout the plant, with highest expression in actively growing tissues. Has GTPase activity.
AT1G17480	-0.100912	0.87797	-0.142053	0.890875	-1.29382	0.00489782	-0.869833	0.160497	-1.84915	3.50414e-06	IQD7	NA
AT1G17490	1.32163	0.00614142	0.436896	0.582605	0.0725847	0.958085	-0.55704	0.442071	-1.13895	0.00885282	NA	NA
AT1G17500	0.0750822	0.899754	0.597204	0.311903	-0.216694	0.780065	-0.261071	0.684636	-1.18039	0.000752968	NA	NA
AT1G17510	0.623562	0.21804	-0.0814046	0.940442	0.279785	0.73562	-0.425682	0.555563	0.239523	0.666955	NA	NA
AT1G17520	0.291781	0.4615	0.0845762	0.910633	0.0523381	0.957604	-0.280678	0.599535	-0.340376	0.347257	NA	NA
AT1G17530	0.337812	0.434593	0.314684	0.613735	0.455415	0.337799	-0.115801	0.859539	0.114595	0.818324	ATTIM23-1;TIM23-1	Encodes a translocase of inner mitochondrial membrane.
AT1G17550	0.60781	0.163769	0.352486	0.593272	0.0516115	0.964897	0.130462	0.851586	-0.441546	0.29389	AtHAB2;HAB2	Protein Phosphatase 2C
AT1G17560	-0.206055	0.798727	-0.69944	0.443521	-0.442498	0.635017	-0.407159	0.670045	0.244432	0.744736	HLL	Mutant shows abnormal ovule development
AT1G17580	-0.265446	0.613438	0.0582303	0.95627	0.185094	0.833297	0.238116	0.726884	0.29625	0.543294	ATMYA1;MYA1;XI-1	Encodes a member of the type XI myosin protein family involved in organelle trafficking and overall plant development.
AT1G17590	-0.0342609	0.96284	-0.252836	0.771881	-0.0742814	0.953269	-0.315976	0.658334	0.0654996	0.921053	NF-YA8	NA
AT1G17600	-1.81595	0.0951193	-1.03508	0.530378	-1.51063	0.202801	-0.240259	0.893801	-0.100671	0.948197	NA	NA
AT1G17610	-0.120946	0.947222	-1.06995	0.580514	-1.98884	0.122432	-1.11777	0.522779	-1.56733	0.180761	CHS1	NA
AT1G17620	0.337404	0.673072	0.14372	0.916529	-0.813705	0.291365	0.215276	0.839592	-1.42928	0.0105378	NA	NA
AT1G17630	-0.915853	0.179833	0.277876	0.813812	-0.186106	0.888267	1.39606	0.0673624	1.15993	0.0473012	NA	NA
AT1G17640	0.287968	0.58079	0.430589	0.519566	-0.103508	0.922498	0.386518	0.560183	-0.543284	0.213122	NA	NA
AT1G17650	-0.663101	0.293354	-0.752501	0.366738	-1.45149	0.00780809	-0.172228	0.859665	-0.87738	0.107912	AtGLYR2;GLYR2;GR2	Glyoxylate reductase located in chloroplasts.
AT1G17665	0.903067	0.0380352	0.497811	0.437505	0.277819	0.703579	0.275675	0.677098	0.0840821	0.88577	NA	NA
AT1G17680	-0.0708325	0.89493	0.0303837	0.973534	0.0813039	0.930452	0.136766	0.826515	0.0792523	0.876087	NA	NA
AT1G17690	0.180652	0.674705	0.135022	0.849629	0.232305	0.687819	-0.112271	0.847996	0.224409	0.566513	NOF1	NA
AT1G17710	1.65239	0.147925	-1.66232	0.278743	2.41999	0.0259378	-1.87599	0.205813	0.51495	0.690152	AtPEPC1;PEPC1	NA
AT1G17720	-0.0475975	0.9349	0.250278	0.710975	0.078797	0.937274	0.375005	0.513607	0.0374072	0.948047	ATB	type 2A protein serine/threonine phosphatase 55 kDa B
AT1G17730	0.425402	0.277495	0.119745	0.872724	0.0772196	0.931812	-0.18947	0.73832	-0.514255	0.135313	CHMP1B;VPS46.1	Encodes an ESCRT-related protein: CHMP1A/AT1G73030; CHMP1B/AT1G17730. CHMP1A and B mediate multivesicular body sorting of auxin carriers and are required for plant development. ESCRT: Endosomal Sorting Complexes Required For Transport machinery; CHMP: Charged Multivesicular Body Protein/Chromatin Modifying Protein.
AT1G17744	1.8364	0.0412263	1.2577	0.301042	1.9162	0.0293538	0.0905073	0.957635	0.162295	0.889406	NA	NA
AT1G17745	1.43016	0.0332429	1.0409	0.264858	1.61487	0.0107327	0.439251	0.661979	0.65439	0.333575	PGDH;PGDH2	encodes a 3-Phosphoglycerate dehydrogenase
AT1G17750	1.40266	0.141404	1.34028	0.278743	0.842396	0.498513	0.712919	0.593917	-1.79839	0.0243726	AtPEPR2;PEPR2	Encodes PEPR2, a plasma membrane leucine-rich repeat receptor kinase functioning as a receptor for the Pep1 and Pep2 peptides. Pep1 and Pep2 are amino acids that induce the transcription of defense-related genes.
AT1G17760	-0.339162	0.49797	0.0742551	0.940442	0.0632073	0.958085	0.369139	0.579516	0.357074	0.445688	ATCSTF77;CSTF77	Encodes a homolog of the mammalian protein CstF77, a polyadenylation factor subunit. RNA 3&#8242;-endprocessing factor of antisense FLC transcript. Mediates silencing of the floral repressor gene FLC.
AT1G17780	0.626188	0.127005	0.231989	0.746326	-0.08909	0.925868	-0.414702	0.471522	-0.636004	0.081586	NA	NA
AT1G17790	0.0353602	0.949688	0.0950559	0.902014	0.0796596	0.929223	-0.0937609	0.882856	-0.182298	0.675563	NA	NA
AT1G17820	-0.0891833	0.877564	0.313512	0.646787	0.576482	0.22786	0.494208	0.404495	0.693701	0.0684192	NA	NA
AT1G17830	1.75459	0.0470772	0.813256	0.539327	0.194338	0.933174	0.160887	0.920633	-2.9593	0.00015331	NA	NA
AT1G17840	-0.9012	0.212864	-1.79344	0.031635	0.0280264	0.988552	-0.70168	0.472748	1.3022	0.0316464	ABCG11;AtABCG11;ATWBC11;COF1;DSO;WBC11	Encodes a plasma membrane-localized ATP-binding cassette transporter, that is required for cutin transport to the extracellular matrix.
AT1G17850	-0.802075	0.0583228	-0.460755	0.459857	-0.399301	0.482597	0.229345	0.728077	0.468338	0.265642	NA	NA
AT1G17860	-0.449235	0.549524	0.265344	0.84009	0.653595	0.454473	-0.933731	0.310513	0.11692	0.896575	NA	NA
AT1G17870	-0.703962	0.160884	-0.194014	0.840377	-0.396153	0.585128	0.265355	0.729078	-0.0692695	0.921802	ATEGY3;EGY3	S2P-like putative metalloprotease, also contain transmembrane helices near their C-termini and many of them, five of seven, contain a conserved zinc-binding motif HEXXH. Homolog of EGY1. Each of the EGY1 and EGY-like proteins share two additional highly conserved motifs, the previously reported NPDG motif (aa 442454 in EGY1, Rudner et al., 1999) and a newly defined GNLR motif (aa 171179 in EGY1).…
AT1G17880	0.445678	0.255836	0.0232381	0.978144	0.175419	0.800627	-0.222788	0.691031	0.0389681	0.942078	ATBTF3;BTF3	NA
AT1G17890	0.287911	0.439488	-0.0686655	0.92496	0.276351	0.573194	-0.249176	0.621876	0.202402	0.588344	GER2	NA
AT1G17920	-0.249267	0.798172	-0.946389	0.381329	-0.878242	0.332423	-0.760905	0.496671	-0.241604	0.80222	HDG12	Encodes a homeobox-leucine zipper family protein belonging to the HD-ZIP IV family. Together with HDG11, it is involved in trichome branching.
AT1G17930	0.00207417	0.99793	0.0287158	0.97501	0.193196	0.786792	0.0200913	0.977524	0.149033	0.754712	MAIN	NA
AT1G17940	0.159249	0.788134	-0.193862	0.827676	-0.373407	0.582001	0.0855235	0.917852	-0.349989	0.477791	NA	NA
AT1G17960	-0.641329	0.441822	-0.805415	0.52752	-0.744294	0.460954	-0.773009	0.539786	-0.0949155	0.933444	NA	NA
AT1G17970	-0.792593	0.202441	-0.810254	0.332475	-1.09371	0.0713149	-0.223834	0.817209	-0.708503	0.224064	NA	NA
AT1G17980	-0.471899	0.255708	0.0133166	0.988285	-0.248163	0.704065	0.197957	0.742883	0.126797	0.797441	PAPS1	Encodes a poly(A) polymerase. Located in the nucleus.
AT1G17990	0.046024	0.946887	0.21155	0.807988	1.50958	0.000174241	0.0169741	0.983528	1.85119	3.5745e-07	NA	NA
AT1G18000	-0.265483	0.841041	0.186477	0.930348	0.787669	0.594004	0.38911	0.806252	1.25591	0.185759	NA	NA
AT1G18010	-0.15725	0.840067	-0.685244	0.411673	0.737622	0.282953	0.0400191	0.972172	1.14559	0.0252021	NA	NA
AT1G18020	-0.580633	0.339821	-0.539174	0.519006	1.78172	0.000346056	-0.0655019	0.950096	2.84907	2.56284e-10	NA	NA
AT1G18030	0.388758	0.440381	-0.0270082	0.979502	0.36574	0.585845	-0.473158	0.471522	0.0410134	0.951123	NA	NA
AT1G18040	-0.118901	0.861999	0.0969874	0.928759	-0.0360336	0.98059	0.604919	0.398171	0.382966	0.482508	AT;CDCKD;3;CAK2AT;CDKD1;3	NA
AT1G18060	-0.20528	0.778945	-0.106317	0.93165	-0.85352	0.174546	0.13685	0.888613	-0.662252	0.23465	NA	NA
AT1G18070	0.245658	0.577982	0.211558	0.760008	0.103405	0.903184	0.292983	0.603794	0.138468	0.766651	NA	NA
AT1G18080	-0.169309	0.733847	-0.297821	0.643861	0.551712	0.219809	-0.132903	0.839325	0.98942	0.00298532	ATARCA;RACK1A;RACK1A_AT	Encodes the Arabidopsis thaliana homolog of the tobacco WD-40 repeat ArcA gene.
AT1G18090	-0.482275	0.341915	-0.344787	0.653295	-0.553554	0.327168	0.0434296	0.962128	0.0133822	0.985068	NA	NA
AT1G18150	0.00645314	0.994325	0.165871	0.86545	-0.382655	0.598293	0.591035	0.384413	-0.0978977	0.880103	ATMPK8;MPK8	ATMPK8,
AT1G18160	-0.459374	0.265728	-0.122793	0.877571	0.00828325	0.994477	0.0711837	0.918538	0.276593	0.509829	NA	NA
AT1G18170	-0.172877	0.722578	-0.135582	0.864427	-0.461289	0.330132	0.173449	0.776209	-0.199307	0.660431	NA	NA
AT1G18180	-0.212421	0.720495	0.332904	0.671769	-0.706714	0.202645	0.453328	0.518236	-0.972294	0.0254892	NA	NA
AT1G18190	-0.299541	0.494121	-0.233418	0.732752	0.176647	0.810966	-0.0178968	0.979636	0.381363	0.331992	GC2	This gene is predicted to encode a protein that functions as a Golgi apparatus structural component known as a golgin in mammals and yeast. A fluorescently-tagged version of GC2 co-localizes with Golgi markers, and this localization appears to be replicated using the C-terminal (508668 aa) portion of the protein.
AT1G18200	1.18527	0.0603933	0.667967	0.476103	0.093392	0.957604	-0.985818	0.242229	-1.76865	0.000766801	AtRABA6b;RABA6b	NA
AT1G18210	-0.106806	0.850696	0.0337705	0.973534	0.306899	0.644798	0.148199	0.830813	0.38592	0.373368	NA	NA
AT1G18250	-1.31608	0.127644	0.0263956	0.98954	-1.63136	0.0472539	1.62014	0.11669	-0.311297	0.763656	ATLP-1	encodes a thaumatin-like protein
AT1G18260	-0.144908	0.742329	0.0308222	0.970957	0.466764	0.245248	-0.0386778	0.95356	0.517667	0.109813	EBS5;HRD3A	NA
AT1G18265	-1.0905	0.298232	0.128834	0.953973	-2.92512	0.00223035	1.23764	0.367406	-1.92969	0.0426162	NA	NA
AT1G18270	-0.0740681	0.914678	0.410751	0.584189	0.513367	0.401842	0.34756	0.628664	0.0627034	0.925707	NA	NA
AT1G18300	3.47304	0.0184139	-0.723205	0.756094	-1.21272	0.481264	-3.41297	0.0207861	-3.49401	0.00234414	atnudt4;NUDT4	NA
AT1G18320	-0.751621	0.325939	-1.32027	0.172266	-0.309783	0.810966	-0.514445	0.662705	0.624005	0.406444	NA	NA
AT1G18330	-0.415637	0.65773	-1.93733	0.0518831	-1.1403	0.190366	-1.66237	0.0862325	-0.388139	0.672469	EPR1;RVE7	EARLY-PHYTOCHROME-RESPONSIVE1
AT1G18335	0.470557	0.276904	-0.0470261	0.961195	0.0880099	0.929223	-0.450036	0.442071	-0.350425	0.409766	NA	NA
AT1G18340	-0.102918	0.858914	-0.307937	0.668805	0.01944	0.987614	-0.134402	0.853686	0.27938	0.557757	NA	NA
AT1G18350	0.794501	0.53735	-1.24552	0.462643	1.85898	0.13861	-1.68449	0.277017	2.18249	0.0375542	ATMKK7;BUD1;MKK7	MAP kinase kinase7. Member of plant mitogen-activated protein kinase kinase group D. Negative regulator of polar auxin transport. Overexpression leads to activation of basal and systemic acquired resistance.
AT1G18360	-0.663106	0.216168	-0.706127	0.320974	-0.652309	0.272941	0.179813	0.83036	0.120224	0.857729	NA	NA
AT1G18370	0.111406	0.912847	0.169866	0.907654	-1.67067	0.0158874	0.479287	0.660332	-1.20898	0.0757416	ATNACK1;HIK;NACK1	Encodes a kinesin HINKEL. Required for cytokinesis in pollen. Mutant has cytokinesis defects; seedling lethal.
AT1G18390	-0.726926	0.175855	-0.376583	0.656186	-0.479167	0.494476	-0.455186	0.552822	-0.212986	0.734869	NA	NA
AT1G18400	-0.421469	0.503947	-0.723124	0.37028	-2.22523	1.07554e-05	-0.343182	0.694005	-1.34012	0.00837153	BEE1	NA
AT1G18415	-0.824063	0.190526	-1.23775	0.106855	-0.867586	0.195859	-0.572992	0.527356	-0.115363	0.887375	NA	NA
AT1G18440	0.0793182	0.899376	0.318666	0.660756	0.0672049	0.956949	0.712658	0.221236	0.101514	0.861798	NA	NA
AT1G18450	-0.314463	0.444072	-0.297231	0.615382	-0.0202776	0.985213	-0.131965	0.827864	0.201348	0.633429	ARP4;ATARP4	Encodes a gene similar to actin-related proteins in other organisms. Member of nuclear ARP family of genes. Component of chromatin remodeling complexes, involved in chromatin-mediated gene regulation. Phenotype of the arp4-1 mutant allele revealed partial sterility due to defects in anther development. Targeting the distinct, 3' UTR of AtARP4 transcripts with RNA interference caused a drastic red…
AT1G18460	-0.648341	0.117643	-0.125396	0.881283	0.22604	0.752782	0.578193	0.293617	0.761944	0.0329205	NA	NA
AT1G18470	0.40216	0.34287	0.439092	0.442733	-0.0529988	0.959928	0.106613	0.871294	-0.674504	0.0543495	NA	NA
AT1G18480	0.69409	0.141363	0.624031	0.327526	0.431335	0.484003	0.273477	0.691755	-0.106462	0.858089	AtSLP2;SLP2	NA
AT1G18485	-0.561834	0.309475	0.130698	0.902324	-0.0288222	0.984515	0.673356	0.345138	0.507007	0.329251	NA	NA
AT1G18490	-0.120995	0.812594	-0.148947	0.847687	-0.368571	0.481573	0.0686886	0.921265	-0.193341	0.671475	NA	NA
AT1G18500	0.578032	0.17889	0.509621	0.383338	0.735376	0.0799532	0.261662	0.674907	0.38535	0.358413	IPMS1;MAML-4	Encodes an active Arabidopsis isopropylmalate synthase IPMS1. Involved in leucine biosynthesis. Do not participate in the chain elongation of glucosinolates. Expressed constitutively throughout the plant. Loss of IPMS1 can be compensated by a second isopropylmalate synthase gene IPMS2 (At1g74040).
AT1G18540	0.601535	0.188496	0.0258147	0.979502	0.486053	0.37505	-0.46126	0.464775	0.354041	0.442291	NA	NA
AT1G18550	-1.67115	0.0179013	-1.57976	0.0755923	-2.27954	0.000475965	0.175441	0.888778	-0.538567	0.502285	NA	NA
AT1G18560	-0.0395246	0.94517	-0.0739042	0.927754	-0.0719754	0.941092	0.100963	0.877683	0.0183918	0.974471	NA	NA
AT1G18570	0.241207	0.849836	-1.13981	0.393937	0.403275	0.82453	-1.20766	0.352271	0.759998	0.447351	AtMYB51;BW51A;BW51B;HIG1;MYB51	Encodes a member of the R2R3-MYB transcription family. Involved in indole glucosinolate biosynthesis.
AT1G18580	0.03678	0.943991	-0.00227632	0.998348	0.0882326	0.912761	0.308541	0.552644	0.215233	0.579869	GAUT11	Encodes a protein with putative galacturonosyltransferase activity.
AT1G18590	1.34932	0.161584	1.10429	0.400159	0.122145	0.960717	0.191909	0.904454	-2.586	0.00102069	ATSOT17;ATST5C;SOT17	encodes a desulfoglucosinolate sulfotransferase, involved in the final step of glucosinolate core structure biosynthesis. Has a broad-substrate specificity with preference with methionine-derived desulfoglucosinolates.
AT1G18600	0.105954	0.832014	0.23608	0.716088	0.210063	0.751491	0.243605	0.66832	0.393636	0.293819	AtPARL;ATRBL12;PARL;RBL12	Mitochondrion-located rhomboid-like protein
AT1G18610	-0.479715	0.272787	-0.474828	0.424865	0.178362	0.82095	0.142815	0.83398	1.02615	0.00283231	NA	NA
AT1G18620	-1.46678	0.131587	-1.44803	0.255215	-1.70286	0.0763126	-0.836405	0.546428	-1.09432	0.233822	TRM3	NA
AT1G18630	0.242071	0.62341	0.285861	0.677151	0.199292	0.794295	0.436125	0.464372	0.236574	0.612084	GR-RBP6	encodes a glycine-rich RNA binding protein.
AT1G18640	0.217622	0.593937	0.285235	0.604651	0.479742	0.220097	0.170947	0.751176	0.447301	0.174014	PSP;PSP1	Encodes a 3-phosphoserine phosphatase acting in the last step of serine biosynthesis within the chloroplast.
AT1G18650	-1.30727	0.0796126	-1.97102	0.028766	-1.485	0.0369718	-0.462685	0.685678	-0.12719	0.903413	PDCB3	Encodes a member of the X8-GPI family of proteins. It localizes to the plasmodesmata and is predicted to bind callose.
AT1G18660	-0.350423	0.484384	0.0689665	0.94479	-0.276582	0.711538	0.711019	0.225133	0.117944	0.837438	NA	NA
AT1G18670	-0.343953	0.603735	-0.894512	0.234618	-1.10339	0.048716	-0.327259	0.704821	-0.783707	0.143405	IBS1	Encodes a cyclin-dependent kinase-like protein with a ser/thr protein kinase domain and an N-terminal myristoylation sequence. Mutants in this gene are unable to express female sterility in response to beta-aminobutyric acid, as wild type plants do.
AT1G18680	0.378481	0.364399	0.276301	0.661064	0.471869	0.293955	0.12195	0.847702	0.252905	0.546439	NA	NA
AT1G18690	0.0271212	0.965405	-0.0641401	0.942983	-0.0409032	0.969789	-0.281663	0.640448	-0.437695	0.270469	XXT4	NA
AT1G18700	-0.34886	0.44265	-0.0567499	0.953453	0.0858576	0.931713	0.265281	0.66832	0.378146	0.365115	NA	NA
AT1G18710	0.97376	0.406959	-2.35847	0.0853851	-0.98657	0.510203	-1.2396	0.43285	-0.0312638	0.985121	AtMYB47;MYB47	Member of the R2R3 factor gene family.
AT1G18720	0.43642	0.402048	0.655427	0.320908	0.154822	0.87744	0.691595	0.280425	-0.0852041	0.896093	NA	NA
AT1G18730	-0.532629	0.33696	-0.134473	0.899841	-0.708744	0.219036	0.560435	0.441335	-0.128297	0.846167	NDF6;PnsB4	likely a subunit of the chloroplast NAD(P)H dehydrogenase complex, involved in PSI cyclic electron transport. Located on the thylakoid membrane. Mutant has impaired NAD(P)H dehydrogenase activity.
AT1G18740	1.9323	0.0159244	-0.757306	0.516341	-0.834175	0.396532	-2.14049	0.0091163	-2.41481	0.000221466	NA	NA
AT1G18745	0.533463	0.38735	0.207544	0.856194	0.29299	0.776201	-0.463556	0.585865	-0.328536	0.607785	NA	NA
AT1G18750	0.0323552	0.957942	0.0738149	0.930481	-0.726782	0.0708895	0.217753	0.720084	-0.759328	0.0311807	AGL65	Encodes a member of the MIKC (MADS box, Keratin binding domain, and C terminal domain containing )family of transcriptional regulators. AGL65 is expressed in pollen.It forms heterodimers with other MICK family members (AGL104). Involved in late stages of pollen development and pollen tube growth.
AT1G18773	0.0853472	0.933527	-0.681097	0.52115	0.223953	0.878607	-0.814364	0.417271	0.314013	0.706889	NA	NA
AT1G18800	0.597455	0.116599	0.0551593	0.948536	0.258133	0.663114	-0.363954	0.502403	0.0394864	0.941672	NRP2	Double nrp1-1 nrp2-1 mutants show arrest of cell cycle progression at G2/M and disordered cellular organization occurred in root tips. Localize in the nucleus and can form homomeric and heteromeric protein complexes with NRP1. Bind histones Histone2A and Histone2B and associate with chromatin in vivo.
AT1G18810	0.103145	0.89932	-0.742755	0.370733	1.0318	0.0837867	-0.824076	0.300073	0.428084	0.499868	NA	NA
AT1G18840	-0.619083	0.340416	-1.12725	0.144303	-0.783737	0.252288	-0.213651	0.825525	0.0356543	0.967701	IQD30	NA
AT1G18850	0.286816	0.596559	-0.339287	0.655379	0.134536	0.892379	-0.536352	0.41338	0.243502	0.646315	NA	NA
AT1G18860	-0.275998	0.831957	1.46811	0.381046	-0.123347	0.965633	-2.11639	0.153349	-2.20872	0.0165517	ATWRKY61;WRKY61	member of WRKY Transcription Factor; Group II-b
AT1G18870	0.87498	0.417017	0.321886	0.862569	0.0568597	0.98267	0.0642256	0.973064	-1.73503	0.0470717	ATICS2;ICS2	Encodes a protein with isochorismate synthase activity involved in phylloquinone biosynthesis. Mutant studies of this gene's function suggest that its function is redundant with that of ICS1 (AT1G7410).
AT1G18880	0.489939	0.427643	0.757479	0.326019	0.16982	0.888869	0.362637	0.66357	-0.714696	0.183163	AtNPF2.9;NPF2.9;NRT1.9	NA
AT1G18890	-0.344925	0.45636	-0.205924	0.793545	-0.208446	0.784735	-0.0840606	0.908548	0.0230184	0.970099	ATCDPK1;AtCPK10;CDPK1;CPK10	encodes a calcium-dependent protein kinase whose gene expression is induced by dehydration and high salt. Kinase activity could not be detected in vitro.
AT1G18900	-0.349869	0.516257	-0.235646	0.790551	0.416209	0.530928	0.17409	0.820061	1.11566	0.00531323	NA	NA
AT1G18910	-1.24869	0.0931762	-1.12754	0.254571	-0.380066	0.768655	-0.743388	0.477929	0.495784	0.532483	NA	NA
AT1G18940	-0.591197	0.375956	0.19615	0.877009	0.274812	0.806954	0.458288	0.630013	0.8669	0.133549	NA	NA
AT1G18950	-0.295915	0.452775	0.0233957	0.977128	-0.034698	0.971631	0.241251	0.65255	0.21508	0.587574	NA	NA
AT1G19000	-0.26875	0.514668	-0.122118	0.867829	-0.147392	0.838901	0.172991	0.760537	-0.097078	0.836053	NA	NA
AT1G19010	0.369906	0.44411	0.263645	0.730288	0.0103074	0.994146	0.101729	0.892735	-0.564454	0.175552	NA	NA
AT1G19020	2.18246	2.04623e-05	0.404463	0.663423	-0.133685	0.919589	-0.927158	0.208547	-1.82575	9.08812e-05	NA	NA
AT1G19025	0.511074	0.289642	0.000880897	0.999508	-0.195125	0.827899	-0.517969	0.428615	-0.452157	0.326197	NA	NA
AT1G19050	-1.06907	0.375889	-0.445758	0.828628	-0.291952	0.893798	1.01326	0.531006	1.78572	0.0718255	ARR7	Encodes a member of the Arabidopsis response regulator (ARR) family, most closely related to ARR15. A two-component response regulator protein containing a phosphate accepting domain in the receiver domain but lacking a DNA binding domain in the output domain. Involved in response to cytokinin and meristem stem cell maintenance. Arr7 protein is stabilized by cytokinin.
AT1G19080	-0.212818	0.711194	-0.0142533	0.989721	0.122831	0.906793	0.174535	0.817103	0.353085	0.474066	PSF3;TTN10	This gene is predicted to encode a PSF3 component of the GINS complex. This complex has been implicated in the initiation of DNA replication in Xenopus. Mutations in this gene cause defects in embryo development.
AT1G19100	0.0148539	0.979205	0.165484	0.80477	-0.148329	0.83153	0.0507157	0.939025	-0.110421	0.805639	AtMORC6;DMS11;MORC6	NA
AT1G19110	-0.419882	0.280043	-0.292371	0.615717	-0.252165	0.66781	0.0516365	0.940045	-0.0309556	0.954334	NA	NA
AT1G19120	1.04037	0.0327882	0.16811	0.866653	0.222689	0.814768	-0.851355	0.181841	-0.66423	0.154698	LSM1A	NA
AT1G19130	0.597168	0.111933	0.223382	0.728758	0.670186	0.0695348	-0.270189	0.625104	0.543893	0.109699	NA	NA
AT1G19140	-0.0108444	0.985858	-0.0284273	0.97425	0.216214	0.740155	0.362842	0.508838	0.591582	0.0838415	NA	NA
AT1G19150	-1.78093	0.0315439	-0.451944	0.772185	-2.07297	0.00806956	1.08846	0.341823	-0.509151	0.58698	LHCA2*1;Lhca6	PSI type II chlorophyll a/b-binding protein (Lhca2*1) mRNA,
AT1G19170	-0.164398	0.725515	-0.271896	0.659814	0.194537	0.773195	-0.0547112	0.937953	0.487705	0.169474	NA	NA
AT1G19180	2.0459	0.00636483	1.08099	0.315952	0.627386	0.581959	0.238924	0.851271	-1.99548	0.00252507	AtJAZ1;JAZ1;TIFY10A	JAZ1 is a nuclear-localized protein involved in jasmonate signaling. JAZ1 transcript levels rise in response to a jasmonate stimulus. JAZ1 can interact with the COI1 F-box subunit of an SCF E3 ubiquitin ligase in a yeast-two-hybrid assay only in the presence of jasmonate-isoleucine (JA-ILE) or coronatine. Application of jasmonate methyl ester to Arabidopsis roots reduces the levels of a JAZ1:GUS …
AT1G19190	-0.477375	0.520223	0.632712	0.54619	0.880522	0.222488	0.336081	0.751469	0.840196	0.179928	NA	NA
AT1G19200	2.1875	0.00918656	1.01779	0.418303	1.47388	0.107671	-0.618331	0.624455	-1.99755	0.00658931	NA	NA
AT1G19210	6.34161	0.00227741	1.3058	0.632823	-4.14086	0.0508686	-3.86585	0.074953	-10.2988	2.43628e-07	NA	encodes a member of the DREB subfamily A-5 of ERF/AP2 transcription factor family. The protein contains one AP2 domain. There are 15 members in this subfamily including RAP2.1, RAP2.9 and RAP2.10.
AT1G19220	-0.800612	0.145072	-0.255521	0.796626	0.62302	0.328429	0.559154	0.464522	1.29617	0.00373467	ARF11;ARF19;IAA22	Encodes an auxin response factor that contains the conserved VP1-B3 DNA-binding domain at its N-terminus and the Aux/IAA-like domains III and IV present in most ARFs at its C-terminus. The protein interacts with IAA1 (yeast two hybrid) and other auxin response elements such as ER7 and ER9 (yeast one hybrid). ARF19 protein can complement many aspects of the arf7 mutant phenotype and , together wit…
AT1G19230	-0.608479	0.374774	-0.305349	0.826192	-0.0707417	0.967627	-0.983583	0.302081	-0.0378054	0.968486	NA	NA
AT1G19240	0.567139	0.308705	-0.168639	0.87337	-0.068833	0.960717	-0.932422	0.158905	-0.394038	0.475003	NA	NA
AT1G19250	-1.7014	0.0738046	-0.344002	0.86064	-0.755207	0.60241	0.312954	0.83717	0.295026	0.803228	FMO1	FMO1 is required for full expression of TIR-NB-LRRconditioned resistance to avirulent pathogens and for basal resistance to invasive virulent pathogens. Functions in an EDS1-regulated but SA-independent mechanism that promotes resistance and cell death at pathogen infection sites.
AT1G19270	0.167509	0.749018	0.569739	0.324459	-0.240498	0.741775	0.102481	0.885152	-0.871418	0.0154935	DA1	NA
AT1G19290	-0.396163	0.636893	-0.4996	0.668568	-0.276246	0.844696	-0.0687433	0.959299	0.239759	0.785355	NA	NA
AT1G19300	0.711272	0.38747	0.822476	0.457611	0.310279	0.835583	1.40704	0.145954	-0.492803	0.556593	ATGATL1;GATL1;GLZ1;PARVUS	The PARVUS/GLZ1 gene encodes a putative family 8 glycosyl transferase that contributes to xylan biosynthesis. Its gene expression shows good co-variance with the IRX3 gene involved in secondary cell wall synthesis. PARVUS/GLZ1 is predicted to have galacturonosyltransferase activity and may be involved in the formation of the complex oligosaccharide sequence present at the reducing end of xylan. P…
AT1G19310	-0.0544873	0.911503	0.157672	0.80907	0.25511	0.633431	0.0332825	0.959399	-0.0874237	0.845145	NA	NA
AT1G19330	-0.983096	0.329491	-1.27678	0.33395	-1.47116	0.136221	-0.914484	0.490361	-1.13546	0.201763	NA	NA
AT1G19340	-0.911972	0.339445	-1.58995	0.167008	-2.04511	0.0147683	-0.695047	0.595598	-0.952425	0.2794	NA	NA
AT1G19350	-0.391502	0.464796	-0.59476	0.381312	-1.34605	0.00194686	-0.100872	0.905308	-1.10847	0.00689536	BES1;BZR2	Encodes brassinosteroid (BR) signalling protein that accumulates in the nucleus as dephosphorylated form in response to BRs. Is phosphorylated by the BIN2 GSK3 kinase. It synergistically interacts with BIM1 to bind to E box sequences (CANNTG). The protein contains a nuclear localization signal (NLS), followed by a highly conserved amino-terminal domain (N) shared by all family members, a BIN2 pho…
AT1G19360	0.0786302	0.869151	0.276188	0.627178	0.269794	0.618312	-0.211224	0.695229	0.0288884	0.956284	RRA3	NA
AT1G19370	0.0932008	0.854487	0.132835	0.862569	0.137506	0.860326	0.305458	0.590972	0.201386	0.643904	NA	NA
AT1G19380	1.00221	0.372388	-0.470802	0.796099	-0.701877	0.636855	-1.28022	0.333141	-1.23466	0.181096	NA	NA
AT1G19394	-0.37569	0.662546	0.262174	0.855015	0.0283578	0.989099	0.406115	0.718436	0.129527	0.898927	NA	NA
AT1G19396	0.573524	0.206167	0.191652	0.820928	-0.243463	0.75615	-0.442035	0.482835	-0.843402	0.0289999	NA	NA
AT1G19397	0.547382	0.266372	0.2776	0.736035	-0.0386858	0.976967	-0.256723	0.71984	-0.644693	0.142461	NA	NA
AT1G19400	-0.0993681	0.882676	-0.554064	0.438066	-0.291294	0.727484	-0.420388	0.562587	-0.0601853	0.930897	NA	NA
AT1G19420	0.346921	0.698338	0.595706	0.56369	-0.793722	0.438822	0.845513	0.379279	-1.13663	0.118573	NA	NA
AT1G19430	-0.0286189	0.960382	-0.0447704	0.958804	-0.084135	0.921958	-0.0251222	0.971958	0.000199398	0.999582	NA	NA
AT1G19440	0.0690238	0.920518	0.105694	0.916996	-1.05375	0.0234724	0.729773	0.256859	-0.862433	0.0490127	KCS4	Encodes KCS4, a member of the 3-ketoacyl-CoA synthase family involved in the biosynthesis of VLCFA (very long chain fatty acids).
AT1G19450	-0.443892	0.620151	0.635639	0.587766	-0.663609	0.530275	2.27624	0.00373702	-0.284987	0.759941	NA	NA
AT1G19480	0.0662426	0.898641	-0.159952	0.824689	-0.219644	0.730223	-0.170842	0.769022	-0.100024	0.835069	NA	NA
AT1G19485	-0.287828	0.51604	0.0858078	0.917877	-0.00737059	0.995434	0.251972	0.670005	0.0636793	0.907641	NA	NA
AT1G19490	-0.554785	0.472649	-1.7791	0.0336234	-0.123328	0.942126	-0.625732	0.551653	1.46408	0.0139514	NA	NA
AT1G19510	-0.408636	0.742729	-0.581447	0.753084	0.0719623	0.979503	-0.346454	0.828908	0.542967	0.636347	ATRL5;RL5;RSM4	NA
AT1G19520	0.0762105	0.874475	-0.182205	0.78337	0.390956	0.372744	-0.0456498	0.946235	0.733188	0.0161627	NFD5	NA
AT1G19540	-0.423973	0.673441	0.281146	0.875076	0.317235	0.875015	-0.504859	0.701989	-1.20704	0.158214	NA	NA
AT1G19570	3.43051	0.00047714	1.42777	0.318179	0.22786	0.922752	0.856339	0.575798	-2.92761	0.00112194	ATDHAR1;DHAR1;DHAR5	Encodes a member of the dehydroascorbate reductase gene family. Critical for a mutualistic symbiosis between the host Arabidopsis and the root colonizing fungus Piriformospora indica.
AT1G19580	0.412397	0.384866	0.406699	0.53395	0.253829	0.736832	0.57294	0.338348	-0.00625917	0.992495	GAMMA	Encodes mitochondrial gamma carbonic anhydrase. Component of the NADH dehydrogenase complex.
AT1G19600	-0.171395	0.737734	-0.179913	0.819606	-0.20132	0.790243	-0.0986154	0.888354	-0.0257416	0.966548	NA	NA
AT1G19610	-1.19481	0.31723	-1.47672	0.362966	0.107201	0.972113	-2.64475	0.048211	-0.787444	0.532703	LCR78;PDF1.4	Predicted to encode a PR (pathogenesis-related) protein. Belongs to the plant defensin (PDF) family with the following members: At1g75830/PDF1.1, At5g44420/PDF1.2a, At2g26020/PDF1.2b, At5g44430/PDF1.2c, At2g26010/PDF1.3, At1g19610/PDF1.4, At1g55010/PDF1.5, At2g02120/PDF2.1, At2g02100/PDF2.2, At2g02130/PDF2.3, At1g61070/PDF2.4, At5g63660/PDF2.5, At2g02140/PDF2.6, At5g38330/PDF3.1 and At4g30070/PDF…
AT1G19630	-0.168812	0.844006	-0.424362	0.683893	-0.828975	0.245362	1.02356	0.235364	0.741743	0.240538	CYP722A1	member of CYP722A
AT1G19640	6.72002	0.0114802	0.627206	0.882953	1.02443	0.791254	4.57101	0.18947	-4.14311	0.111105	JMT	Encodes a S-adenosyl-L-methionine:jasmonic acid carboxyl methyltransferase that catalyzes the formation of methyljasmonate from jasmonic acid. Its expression is induced in response to wounding or methyljasmonate treatment.
AT1G19650	-0.460006	0.250861	-0.346217	0.55011	0.383512	0.434512	0.0247673	0.973149	1.14831	0.000180261	NA	NA
AT1G19660	-0.297559	0.500615	0.0391873	0.965472	0.10915	0.899195	0.240384	0.68602	0.250215	0.561581	AtBBD2;BBD2	NA
AT1G19670	3.81228	0.00119234	1.37379	0.424507	1.12191	0.478191	0.723544	0.687533	-3.29396	0.0018457	ATCLH1;ATHCOR1;CLH1;CORI1	Chlorophyllase is the first enzyme involved in chlorophyll degradation. It catalyzes the hydrolysis of the ester bond to yield chlorophyllide and phytol. AtCLH1 lacks a typical signal sequence for the chloroplast. Its expression is induced rapidly by methyljasmonate, a known promoter of senescence and chlorophyll degradation.
AT1G19680	0.550315	0.21025	0.533492	0.37028	-0.0186794	0.987864	0.0943776	0.896455	-0.760417	0.0409698	NA	NA
AT1G19690	-0.551291	0.428554	-0.84744	0.330334	-0.345138	0.752308	-0.422049	0.655536	0.503226	0.440744	NA	NA
AT1G19700	-0.425531	0.42188	-0.149734	0.879489	-0.407598	0.552082	0.426115	0.549925	0.119753	0.847166	BEL10;BLH10	Encodes a member of the BEL family of homeodomain proteins. Its interaction with PLP (PAS/LOV PROTEIN) is diminished by blue light.
AT1G19710	-0.414186	0.51969	-0.90645	0.230155	0.110372	0.938566	-0.570928	0.487829	0.811784	0.122756	NA	NA
AT1G19715	-0.461123	0.22526	0.00813965	0.991917	-0.736537	0.0369718	0.366152	0.485105	-0.502423	0.13912	NA	NA
AT1G19720	-0.668881	0.109856	-0.351005	0.583651	-0.806691	0.0460144	0.0389379	0.960329	-0.553304	0.153631	NA	NA
AT1G19730	0.933606	0.0626842	0.146301	0.888964	0.27672	0.755455	-0.612428	0.380841	-0.62897	0.188066	ATH4;ATTRX4	encodes a cytosolic thioredoxin that reduces disulfide bridges of target proteins by the reversible formation of a disulfide bridge between two neighboring Cys residues present in the active site. Thioredoxins have been found to regulate a variety of biological reactions in prokaryotic and eukaryotic cells.
AT1G19740	-0.0825681	0.88097	-0.0730994	0.932605	0.0355716	0.974688	0.234855	0.698882	0.207339	0.65213	NA	NA
AT1G19750	0.114765	0.900744	-0.397155	0.743998	-0.0241181	0.989319	-0.377895	0.723896	0.130761	0.88216	NA	NA
AT1G19770	0.983811	0.178701	-0.631571	0.538656	-0.425806	0.705528	-1.11801	0.205254	-0.956513	0.129998	ATPUP14;PUP14	Member of a family of proteins related to PUP1, a purine transporter. May be involved in the transport of purine and purine derivatives such as cytokinins, across the plasma membrane.
AT1G19800	0.0735311	0.879838	0.0163036	0.984316	0.128775	0.859501	0.133735	0.815609	0.225022	0.564407	ABCI14;TGD1	Encodes a permease-like protein involved in lipid transfer from the ER to the chloroplast, more specifically, transfer of phosphatidate across the chloroplast inner membrane. Mutant leaves accumulate trigalactosyldiacylglycerol, triacylglycerol and phosphatidate. Chloroplast lipids are altered in their fatty acid composition and as a consequence the development of chloroplasts in the mutants are …
AT1G19835	-1.01289	0.0795707	-0.985882	0.189788	-1.52125	0.00345662	-0.0643142	0.951825	-0.606034	0.284414	NA	NA
AT1G19850	0.325745	0.589549	0.681152	0.340433	0.0423808	0.977244	0.497566	0.505616	-0.744357	0.122558	ARF5;IAA24;MP	Encodes a transcription factor (IAA24) mediating embryo axis formation and vascular development. Similar to AUXIN RESPONSIVE FACTOR 1 (ARF1) shown to bind to auxin responsive elements (AREs), and to the maize transcriptional activator VIVIPAROUS 1( VP1). In situ hybridization shows expression in provascular tissue of embryos, the emerging shoot primordia, then is restricted to provascular tissue,…
AT1G19860	-0.421992	0.343062	-0.313389	0.633492	-0.140508	0.867641	0.315008	0.608096	0.704638	0.0553768	NA	NA
AT1G19870	-0.331408	0.369834	-0.328943	0.520626	-0.0781975	0.922294	-0.205018	0.690911	-0.0751383	0.866121	iqd32	NA
AT1G19880	-0.362186	0.391225	-0.02271	0.979502	0.0270788	0.98059	0.258505	0.657393	0.0302827	0.957792	NA	NA
AT1G19910	0.464542	0.208095	0.158554	0.814497	0.526931	0.173051	-0.193353	0.721284	0.23198	0.549485	ATVHA-C2;AVA-2PE;AVA-P2	vacuolar H+-pumping ATPase 16 kDa proteolipid (ava-p2)
AT1G19920	-0.273493	0.483026	-0.0736371	0.920266	0.0333374	0.972279	0.38522	0.434034	0.631384	0.0393983	APS2;ASA1	encodes a chloroplast form of ATP sulfurylase
AT1G19940	-2.02939	0.127287	-0.265466	0.912757	-2.82691	0.0230627	2.10416	0.197582	-0.690837	0.676376	AtGH9B5;GH9B5	NA
AT1G19950	-0.992122	0.0980939	-0.653621	0.443266	-0.241043	0.831504	0.326816	0.722828	0.825972	0.132785	HVA22H	NA
AT1G19960	-0.906508	0.651591	-2.53295	0.288617	-3.13992	0.0716545	-1.84853	0.4196	-2.06368	0.183531	NA	NA
AT1G19970	0.947547	0.0227887	-0.272607	0.707858	0.452101	0.397611	-0.239786	0.713444	0.198897	0.688479	NA	NA
AT1G19980	0.461516	0.342474	0.302757	0.688782	-0.372053	0.585827	-0.0613181	0.942505	-1.14867	0.0027746	NA	NA
AT1G19990	0.784426	0.0984882	0.195919	0.833187	-0.336076	0.650673	-0.469804	0.489662	-0.704573	0.10507	NA	NA
AT1G20010	-1.15688	0.340388	-2.03567	0.167008	-2.50579	0.0210908	-1.0075	0.533632	-1.72158	0.0939494	TUB5	beta tubulin
AT1G20020	-0.283803	0.698788	0.22469	0.851377	-0.985991	0.115811	0.719244	0.391475	-0.951075	0.0797026	ATLFNR2;FNR2;LFNR2	Encodes a leaf-type ferredoxin:NADP(H) oxidoreductase. It is present in both chloroplast stroma and thylakoid membranes but is more abundant in the stroma
AT1G20030	0.499203	0.627069	0.412586	0.801359	-0.65388	0.627641	0.480394	0.725806	-0.910045	0.305877	NA	NA
AT1G20050	-0.125836	0.805213	-0.141797	0.858166	-0.0988629	0.912705	-0.0136472	0.984751	0.25557	0.552287	HYD1;MAD4	C-8 sterol isomerase
AT1G20060	-0.736272	0.290732	-0.765738	0.413125	-0.745831	0.319001	0.148631	0.901181	0.612074	0.365832	NA	NA
AT1G20070	1.51589	0.0250758	0.980204	0.300247	-0.0430483	0.982654	0.27242	0.800204	-1.29148	0.0350344	NA	NA
AT1G20090	0.551872	0.209078	0.161147	0.847687	-0.154172	0.858803	-0.175531	0.792827	-0.742357	0.0480851	ARAC4;ATRAC4;ATROP2;ROP2	Member of the Rho GTPase family. Functions to organize the microtubular cytoskeleton in combination with RIC1 and RIC4. These interactions affect pavement cell morphogenesis and pollen tube growth. ROP2 expression is stimulated by brassinosteroid treatment. Inhibit light-induced stomatal opening.
AT1G20100	0.331192	0.400228	0.347021	0.520626	-0.0495063	0.959443	0.0596826	0.925335	-0.218247	0.584902	NA	NA
AT1G20110	-0.177243	0.67087	0.104733	0.883136	0.123051	0.863036	0.152046	0.776788	0.110198	0.800516	NA	NA
AT1G20120	0.9094	0.319225	0.873199	0.482178	0.25247	0.892265	0.739863	0.552755	-1.32777	0.0901844	NA	NA
AT1G20140	0.78127	0.0942572	0.036827	0.973318	0.50597	0.377315	-0.390199	0.571509	0.0137923	0.984199	ASK4;SK4	NA
AT1G20160	1.4205	0.148565	0.800556	0.572495	0.83945	0.505448	0.729882	0.622334	-0.785742	0.434411	ATSBT5.2	NA
AT1G20190	-3.81917	0.000898884	-2.52699	0.0757995	-5.77461	4.38285e-06	1.91966	0.246462	-1.96897	0.183853	ATEXP11;ATEXPA11;ATHEXP;EXP11;EXPA11	member of Alpha-Expansin Gene Family. Naming convention from the Expansin Working Group (Kende et al, 2004. Plant Mol Bio)
AT1G20200	0.00109578	0.998469	0.0808573	0.919513	0.290967	0.607526	0.218149	0.701916	0.350782	0.357695	EMB2719;HAP15	NA
AT1G20220	-0.12726	0.808599	0.0413643	0.9641	0.331189	0.566238	0.444802	0.433838	0.707519	0.0470672	NA	NA
AT1G20225	-0.0377822	0.960246	0.105841	0.91622	0.144078	0.88751	0.368085	0.60228	0.231684	0.676456	NA	NA
AT1G20230	-0.0758152	0.916279	-0.171709	0.86586	-0.132949	0.90398	0.140711	0.871294	0.360031	0.51065	NA	NA
AT1G20260	0.289625	0.560291	0.437174	0.495821	0.324366	0.623931	0.561558	0.345025	0.294408	0.530288	AtVAB3;VAB3	NA
AT1G20270	0.434743	0.276834	0.354226	0.532485	0.0549953	0.957604	0.143126	0.814196	-0.142467	0.758027	NA	NA
AT1G20300	0.44531	0.340416	-0.163806	0.848651	0.291684	0.669734	-0.509969	0.397808	0.416561	0.333112	NA	NA
AT1G20310	3.11926	1.73475e-05	0.140151	0.93223	0.654756	0.545402	-1.90362	0.0237586	-1.25902	0.0672298	NA	NA
AT1G20330	-0.137832	0.813522	-0.145555	0.87225	0.179903	0.839833	0.198041	0.775553	0.160259	0.77352	CVP1;FRL1;SMT2	Encodes a sterol-C24-methyltransferases involved in sterol biosynthesis. Mutants display altered sterol composition, serrated petals and sepals and altered cotyledon vascular patterning as well as ectopic endoreduplication. This suggests that suppression of endoreduplication is important for petal morphogenesis and that normal sterol composition is required for this suppression.
AT1G20340	-0.0189165	0.982567	-0.336147	0.708897	-0.409251	0.603445	-0.406135	0.601803	-0.501076	0.345302	DRT112;PETE2	recombination and DNA-damage resistance protein (DRT112) One of two Arabidopsis plastocyanin genes. Predominant form, expressed 10x higher than PETE1. PETE2 is thought to be post-transcriptionally regulated via copper accumulation and is involved in copper homeostasis.
AT1G20350	0.283336	0.749018	0.418345	0.737965	-0.0271529	0.989319	0.227091	0.845444	-0.402496	0.614155	ATTIM17-1;TIM17-1	mitochondrial inner membrane translocase
AT1G20370	-0.0646695	0.901563	-0.218507	0.744143	0.280338	0.622394	-0.247426	0.66275	0.541731	0.116543	NA	NA
AT1G20380	-0.949046	0.102332	-1.29963	0.0651538	-0.450314	0.582311	-0.183212	0.852164	1.02865	0.0434738	NA	NA
AT1G20390	-0.789558	0.238069	0.0960223	0.946714	-0.491252	0.64486	0.334109	0.734711	-1.36682	0.0192106	NA	NA
AT1G20410	0.243069	0.593044	-0.120936	0.880359	-0.38517	0.453996	-0.265997	0.6492	-0.505723	0.170801	NA	NA
AT1G20430	0.868961	0.163264	-0.272022	0.810922	0.346093	0.739747	-1.11267	0.144612	-0.246426	0.734918	NA	NA
AT1G20440	-0.16806	0.817355	-0.452127	0.608363	-1.41215	0.00616382	0.115209	0.906237	-1.3141	0.00553788	AtCOR47;COR47;RD17	Belongs to the dehydrin protein family, which contains highly conserved stretches of 7-17 residues that are repetitively scattered in their sequences, the K-, S-, Y- and lysine rich segments. Cold regulated gene, amino acid sequence homology with Group II LEA (late embryogenesis abundant) proteins. Also responds to osmotic stress, ABA, dehydration and inhibits e.coli growth while overexpressed. C…
AT1G20450	0.650143	0.316912	-0.105654	0.935501	-0.842222	0.20605	0.100609	0.924322	-1.15652	0.0263948	ERD10;LTI29;LTI45	Encodes a gene induced by low temperature and dehydration. Inhibits e.coli growth while overexpressed. Belongs to the dehydrin protein family, which contains highly conserved stretches of 7-17 residues that are repetitively scattered in their sequences, the K-, S-, Y- and lysine rich segments. LTI29 and LTI30 double overexpressors confer cold tolerance. Localized to membranes and cytoplasm.
AT1G20460	-0.0322131	0.964115	0.136097	0.884434	0.137977	0.886614	0.0416196	0.961866	0.0987249	0.867538	NA	NA
AT1G20470	-1.12523	0.253199	-0.694817	0.671769	-1.87087	0.0490434	0.132363	0.939482	-1.41109	0.121149	SAUR60	NA
AT1G20480	-0.194114	0.803329	0.610245	0.489249	1.82192	0.0003741	0.640762	0.453126	1.42293	0.00346829	NA	NA
AT1G20490	0.643852	0.530218	0.794507	0.563514	1.20657	0.244527	2.18093	0.0344264	1.2162	0.163674	NA	NA
AT1G20510	0.584081	0.35743	0.406625	0.667617	0.431497	0.626281	0.0654527	0.951678	-0.231513	0.738359	OPCL1	NA
AT1G20515	1.69129	0.0162968	0.874922	0.389031	0.627337	0.561162	-0.177427	0.88273	-1.25717	0.0545425	NA	NA
AT1G20530	1.2972	0.0105357	1.15555	0.138228	0.721223	0.335818	-1.01304	0.132998	-1.60179	0.000428805	NA	NA
AT1G20540	-0.414105	0.366836	-0.308801	0.654395	-0.365438	0.539237	0.0333133	0.967633	0.0649679	0.912635	NA	NA
AT1G20550	-0.0375492	0.956654	-0.550348	0.393937	-0.0464712	0.969159	-0.515524	0.426903	0.099519	0.864998	NA	NA
AT1G20560	0.740181	0.224784	0.685103	0.406821	0.460332	0.589538	0.829378	0.28657	-0.0685166	0.933657	AAE1	NA
AT1G20575	0.549392	0.120062	0.312369	0.558391	0.351321	0.437733	-0.170838	0.749812	-0.1258	0.768291	DPMS1	NA
AT1G20580	0.470365	0.276876	0.080014	0.927351	0.0779522	0.939983	-0.377942	0.528056	-0.189582	0.691239	NA	NA
AT1G20610	-0.220815	0.798848	0.190779	0.887566	-1.933	0.00176446	0.816043	0.374401	-1.04178	0.118602	CYCB2;3	NA
AT1G20620	0.281624	0.719853	-0.107031	0.939864	0.954979	0.166698	-0.19528	0.851457	1.1888	0.0331451	ATCAT3;CAT3;SEN2	Catalase, catalyzes the breakdown of hydrogen peroxide (H2O2) into water and oxygen.
AT1G20630	0.425091	0.631571	0.806401	0.455108	-0.0192016	0.993121	0.847249	0.41791	-1.0906	0.110627	CAT1	Catalyzes the reduction of hydrogen peroxide using heme group as cofactor. Protects cells from toxicity by H2O2.
AT1G20640	-0.512005	0.220445	-0.68098	0.192602	0.526211	0.246644	0.0850141	0.903649	1.5195	1.54863e-06	NLP4	NA
AT1G20650	-0.333225	0.66919	-0.891274	0.321411	-0.831896	0.268408	-0.775026	0.388776	-0.718423	0.261262	ASG5	NA
AT1G20670	-0.457126	0.287824	0.033742	0.97172	0.159583	0.842822	0.441272	0.442071	0.343748	0.411907	NA	NA
AT1G20680	-1.22481	0.564897	-2.93845	0.216433	-1.6326	0.494401	0.654299	0.835852	4.90702	0.00214868	NA	NA
AT1G20691	0.553678	0.345425	-0.279697	0.784786	-0.201187	0.856359	-0.754549	0.310277	-0.542528	0.322582	NA	NA
AT1G20693	0.891912	0.0624432	0.126697	0.898611	0.256567	0.763955	-0.610142	0.356353	-0.528808	0.262424	HMG;HMGB2;NFD02;NFD2	Encodes a protein belonging to the subgroup of HMGB (high mobility group B) proteins that have a distinctive DNA-binding motif, the HMG-box domain. The motif confers non-sequence specific interaction with linear DNA and structure-specific binding to distorted DNA sites. The HMGB proteins are involved in the assembly of nucleoprotein complexes. Can be phosphorylated by CK2alpha.
AT1G20696	0.997429	0.0310191	0.41855	0.564461	0.0349925	0.979473	-0.266816	0.710439	-0.993459	0.0146322	HMGB3;NFD03;NFD3	Encodes a protein belonging to the subgroup of HMGB (high mobility group B) proteins that have a distinctive DNA-binding motif, the HMG-box domain. The motif confers non-sequence specific interaction with linear DNA and structure-specific binding to distorted DNA sites. The HMGB proteins are involved in the assembly of nucleoprotein complexes. Can be phosphorylated by CK2alpha.
AT1G20720	0.369442	0.534373	0.492445	0.522868	-0.0408191	0.976967	0.445142	0.561131	0.431541	0.418265	NA	NA
AT1G20760	-0.32782	0.409285	-0.0959283	0.898611	-0.0203026	0.984526	0.130134	0.825247	0.102893	0.824071	NA	NA
AT1G20770	0.075621	0.869505	0.146474	0.824191	0.303382	0.518637	0.125028	0.820548	0.448916	0.161314	NA	NA
AT1G20780	-0.186508	0.737868	-0.0729648	0.941235	-0.112896	0.912761	-0.462252	0.471522	-0.369453	0.429728	ATPUB44;PUB44;SAUL1	Encodes a protein containing a U-box and an ARM domain.
AT1G20810	0.0266572	0.971185	-0.328137	0.664665	-0.304398	0.680027	-0.298626	0.663845	-0.411072	0.377897	NA	NA
AT1G20816	0.818898	0.0899093	0.253376	0.773006	0.0652396	0.959443	-0.340874	0.632813	-0.225983	0.683871	NA	NA
AT1G20823	1.62686	0.111235	-1.19669	0.368467	-1.28566	0.228783	-1.96647	0.0828295	-2.47226	0.00235808	NA	NA
AT1G20830	-0.163568	0.697359	-0.0410053	0.959466	0.0354443	0.969159	0.311524	0.537549	0.453185	0.158214	MCD1	Encodes MCD1 (MULTIPLE CHLOROPLAST DIVISION SITE 1). Determines the site of chloroplast division in concert with MinD (AT5G24020).
AT1G20840	-0.779469	0.141315	0.15099	0.8868	0.259938	0.780065	0.891907	0.172608	0.640436	0.188333	AtTMT1;TMT1	The protein encoded by this gene is found in the tonoplast (vacuole membrane) of Arabidopsis cells. The gene is expressed at highest levels in juvenile (sink) and adult (source) leaves, followed by flower tissues.
AT1G20850	0.329565	0.684139	0.27557	0.828628	-0.80203	0.330012	0.85653	0.350564	-1.32167	0.025756	XCP2	NA
AT1G20880	-0.0887423	0.887067	0.455518	0.497704	-0.0898839	0.937869	0.390315	0.560423	-0.408978	0.376028	NA	NA
AT1G20890	0.149022	0.769089	0.349896	0.576925	-0.232158	0.741775	-0.261499	0.66698	-0.612835	0.0977846	NA	NA
AT1G20900	-0.570203	0.416366	0.263729	0.882163	0.393928	0.752782	-1.53004	0.102775	-0.437393	0.563808	AHL27;ESC;ORE7	Encodes an AT hook domain containing protein that acts redundantly with SOB3 to modulate hypocotyl growth inhibition in response to light.
AT1G20910	-0.225418	0.646716	-0.16671	0.837663	-0.0379129	0.973571	0.100677	0.88716	0.259338	0.569822	NA	NA
AT1G20920	-0.461858	0.199346	-0.160597	0.805595	-0.0706022	0.934863	0.207399	0.692306	0.315604	0.370899	RCF1	NA
AT1G20930	-0.0131188	0.989492	-0.042991	0.97555	-0.615223	0.439796	0.321273	0.734861	-0.447269	0.503273	CDKB2;2	Cyclin-dependent kinase, expressed in flowers and suspension cell culture, expression peaks during M phase in synchronized cultures. Required for proper organization of the shoot apical meristem and for hormone signaling. Expressed in the shoot apical meristem. Involved in regulation of the G2/M transition of the mitotic cell cycle.
AT1G20950	-0.277225	0.599923	-0.6926	0.248888	-0.100348	0.923396	0.0140691	0.986373	0.928965	0.0160929	NA	NA
AT1G20960	-0.487103	0.253148	-0.115907	0.890875	0.0845004	0.931499	0.306065	0.609822	0.641682	0.0796482	emb1507	NA
AT1G20970	0.225123	0.792892	0.681136	0.487342	0.273551	0.832644	0.535211	0.58493	-0.605939	0.36581	NA	NA
AT1G20980	-0.0581535	0.926922	0.0825818	0.930477	0.0789614	0.943794	0.26722	0.688003	0.311392	0.511871	ATSPL14;FBR6;SPL14;SPL1R2	Encodes a nuclear plant-specific protein with features characteristic of a transcriptional regulator, including a nuclear localization signal sequence, a plant-specific DNA binding domain (the SBP box), and a protein interaction motif (ankyrin repeats). It unctions as a transcriptional regulator that plays a role not only in sensitivity to FB1, but also in the development of normal plant architec…
AT1G21000	-0.2025	0.646428	-0.0370358	0.965403	0.495787	0.238856	0.184244	0.746405	1.00294	0.0009788	NA	NA
AT1G21010	0.977335	0.0758869	-0.158621	0.888293	-0.484458	0.518558	-1.14742	0.0710089	-1.32989	0.00350321	NA	NA
AT1G21050	-0.491066	0.586734	-1.56693	0.118612	0.693004	0.518558	-1.04987	0.322973	1.65004	0.0161562	NA	NA
AT1G21060	-0.626935	0.28244	-0.469144	0.586481	-0.142154	0.910547	-0.149979	0.871294	-0.0893964	0.907969	NA	NA
AT1G21065	-0.0956322	0.856037	0.0202719	0.982304	-0.060679	0.955663	0.246751	0.6783	-0.0496402	0.928896	NA	NA
AT1G21070	0.0625822	0.929464	0.562986	0.408112	-0.187277	0.852083	0.70017	0.280768	-0.344138	0.521278	NA	NA
AT1G21080	-0.0709268	0.887247	0.172713	0.799228	-0.225136	0.709492	0.358918	0.492748	-0.180166	0.66881	NA	NA
AT1G21090	-0.912865	0.207613	-0.164972	0.905448	-1.524	0.0221779	0.452386	0.658387	-0.933531	0.163232	NA	NA
AT1G21100	1.44091	0.0118243	1.1059	0.153713	1.57078	0.00409337	0.355537	0.691031	0.426128	0.503807	IGMT1	NA
AT1G21110	0.238638	0.687677	0.535276	0.449691	0.0372676	0.978516	0.611789	0.361236	0.185673	0.755132	IGMT3	NA
AT1G21120	0.401976	0.636893	0.5331	0.65419	-0.07385	0.969723	-0.0777874	0.954198	-0.616455	0.418265	IGMT2	NA
AT1G21130	0.218047	0.845255	-0.600326	0.65509	0.497339	0.71893	-0.485046	0.693929	1.01412	0.206797	IGMT4	NA
AT1G21140	0.170763	0.864807	0.405502	0.771544	1.41877	0.0737485	-0.0247523	0.985013	0.286971	0.753701	NA	NA
AT1G21150	0.475963	0.497028	-0.53744	0.6101	-0.573796	0.502781	-0.997571	0.250157	-0.635157	0.320869	NA	NA
AT1G21160	0.133115	0.777458	0.103021	0.893124	-0.0232825	0.982062	-0.0360687	0.958961	-0.19184	0.651789	NA	NA
AT1G21170	-0.272858	0.527476	-0.0268474	0.975867	0.350815	0.495531	0.086769	0.895689	0.592889	0.0868787	SEC5B	NA
AT1G21190	1.10981	0.0427033	-0.0331806	0.979157	0.107537	0.938688	-0.914607	0.204435	-0.674069	0.202371	LSM3A	NA
AT1G21200	0.28326	0.497034	0.142616	0.847687	0.175158	0.802684	-0.223639	0.691031	-0.263366	0.511477	NA	NA
AT1G21240	-1.40706	0.235592	-1.19879	0.485422	-0.499913	0.813084	-0.731736	0.659367	1.05955	0.352568	WAK3	encodes a wall-associated kinase
AT1G21250	-0.498232	0.727663	-0.932696	0.624713	-1.13306	0.45327	-1.13907	0.490661	-1.03882	0.390005	AtWAK1;PRO25;WAK1	cell wall-associated kinase, may function as a signaling receptor of extracellular matrix component such as oligogalacturonides.
AT1G21260	0.42444	0.383157	0.0522616	0.960196	-0.0468533	0.969159	-0.0153704	0.984842	-0.315205	0.515771	NA	NA
AT1G21270	-1.17298	0.407705	-1.28526	0.524865	-1.54011	0.32035	-1.0144	0.593917	-0.976845	0.487452	WAK2	cytoplasmic serine/threonine protein kinase induced by salicylic acid. mutant plants exhibit a loss of cell expansion and dependence on sugars and salts for seedling growth, affecting the expression and activity of vacuolar invertase.
AT1G21280	0.452453	0.329491	0.355533	0.601198	0.295946	0.668592	-0.0182578	0.980962	-0.182418	0.7244	NA	NA
AT1G21310	-1.37766	0.0901795	-1.59612	0.120607	1.25162	0.148194	-1.67004	0.0846208	2.35093	0.000530018	ATEXT3;EXT3;RSH	Encodes extensin 3.
AT1G21320	-1.32842	0.230537	-1.74911	0.235732	0.697734	0.675661	-1.21536	0.43546	2.54844	0.00686555	NA	NA
AT1G21326	0.148007	0.935868	-1.77244	0.297908	0.0712151	0.982865	-1.24855	0.469732	0.892525	0.48369	NA	NA
AT1G21350	-0.162034	0.773856	0.119332	0.897013	-0.0205745	0.987041	0.411374	0.528118	0.0895555	0.879086	NA	NA
AT1G21370	0.3651	0.326089	0.459126	0.338938	0.151995	0.82035	0.0603708	0.921809	-0.148147	0.719977	NA	NA
AT1G21380	0.0721318	0.90619	0.377975	0.577758	0.0631115	0.957921	0.240353	0.720084	-0.153914	0.77657	NA	NA
AT1G21390	0.0260202	0.966998	0.290836	0.660756	-0.217565	0.76346	-0.413742	0.472577	-0.911209	0.00786855	emb2170	NA
AT1G21400	0.243936	0.700012	0.453282	0.562656	0.475748	0.492016	0.00195939	0.998346	-0.390925	0.468159	NA	NA
AT1G21410	0.530963	0.511901	0.673267	0.525505	0.210716	0.889592	0.74434	0.469447	-0.947347	0.161314	SKP2A	AtSKP2;1 is a homolog of human SKP2, the human F-box protein that recruits E2F1. Contains an F-box motif at the N-terminal region and a C-terminal Leu-rich repeat domain. Forms part of an E3-ubiquitin-ligase SCF (Skp1, cullin, F-box) complex and recruits phosphorylated AtE2Fc, a transcriptional factor that might play a role in cell division and during the transition from skotomorphogenesis to pho…
AT1G21440	0.241859	0.787749	0.652726	0.530378	-0.589274	0.555529	1.17294	0.191151	-1.34929	0.0284835	NA	NA
AT1G21450	-0.218217	0.60116	0.164354	0.806439	0.132208	0.855771	0.166539	0.76246	0.068631	0.884877	SCL1	Encodes a scarecrow-like protein (SCL1). Member of GRAS gene family.
AT1G21460	0.56204	0.451187	-1.14695	0.200888	-0.257607	0.848058	-1.64649	0.0248503	-0.767373	0.240279	AtSWEET1;SWEET1	NA
AT1G21480	0.192472	0.659963	-0.148204	0.837234	0.080176	0.926488	-0.262006	0.633053	-0.175754	0.679975	NA	NA
AT1G21500	0.162783	0.785179	-0.0726103	0.944774	-0.853187	0.0703175	-0.669216	0.28657	-1.63425	1.39378e-05	NA	NA
AT1G21520	0.546025	0.459133	0.161309	0.904787	-1.41748	0.0254969	-0.669	0.477106	-2.39942	7.5654e-06	NA	NA
AT1G21525	-0.363009	0.692631	0.00205529	0.999273	-1.32479	0.103759	-0.468347	0.683966	-1.50651	0.0279049	NA	NA
AT1G21540	-0.864538	0.48532	-1.67683	0.254524	-3.16481	0.00292818	-0.198934	0.916219	-2.14809	0.0327311	NA	NA
AT1G21550	0.53139	0.557361	0.659979	0.584853	-1.24577	0.147253	0.705168	0.536053	-1.17392	0.108192	NA	NA
AT1G21560	-0.166086	0.815011	-0.912274	0.20621	-0.713269	0.252288	-0.804443	0.268909	-0.564393	0.295288	NA	NA
AT1G21580	-0.938906	0.0114974	-0.490099	0.372075	-0.345219	0.52664	0.21529	0.719196	0.51311	0.163077	NA	NA
AT1G21590	-0.928423	0.0794394	-0.615637	0.408098	0.108477	0.931812	0.149851	0.86308	1.29084	0.00330427	NA	NA
AT1G21600	-0.0906835	0.841041	-0.0989009	0.888964	-0.086915	0.91143	0.190789	0.712389	0.155209	0.697386	PTAC6	Present in transcriptionally active plastid chromosomes. Involved in plastid gene expression.
AT1G21610	-0.374644	0.379924	-0.0442923	0.961516	0.0971414	0.914234	0.218221	0.715883	0.431523	0.263729	NA	NA
AT1G21630	-0.555386	0.314976	0.0657252	0.957028	0.0906031	0.945394	0.606421	0.398923	0.512473	0.322377	NA	NA
AT1G21640	-0.361255	0.613438	0.277437	0.806395	-0.00492399	0.998278	0.66092	0.442071	0.0891452	0.915718	ATNADK2;NADK2	Encodes a protein with NAD kinase activity. The protein was also shown to bind calmodulin.
AT1G21650	-0.190472	0.679818	0.0229959	0.978852	-0.0479892	0.962385	0.505988	0.331593	0.591976	0.0866584	SECA2	Encodes a component of the thylakoid-localized Sec system involved in the translocation of cytoplasmic proteins into plastid. Loss-of-function mutations result in arrest at the globular stage and embryo lethality.
AT1G21651	-0.159199	0.743948	0.094078	0.907948	0.0711821	0.942118	-0.0690427	0.920814	0.0963036	0.848088	NA	NA
AT1G21660	0.109956	0.845955	0.19121	0.811887	-0.153264	0.860522	0.416762	0.497857	0.032352	0.958749	NA	NA
AT1G21670	-0.246886	0.686468	0.345307	0.675497	0.49352	0.453144	0.407686	0.584256	-0.0543672	0.939362	NA	NA
AT1G21680	-0.579765	0.23932	0.109078	0.909991	0.279779	0.721797	0.723542	0.237546	0.541237	0.226581	NA	NA
AT1G21690	0.256474	0.590251	-0.311071	0.634533	0.219812	0.758482	-0.43643	0.456568	0.148642	0.766451	EMB1968;RFC4	NA
AT1G21700	-0.387873	0.535068	0.0165831	0.989802	0.0503512	0.973662	0.318962	0.701916	0.325664	0.594432	ATSWI3C;CHB4;SWI3C	a member of the Arabidopsis SWI3 gene family. Protein physically interacts with ATSWI3B and ATSWI3A, the other two members of the SWI3 family. Homologous to yeast SWI3 & RSC8, components of the SWI/SNF and RSC chromatin remodeling complexes. Referred to as CHB3 in Zhou et al (2003).
AT1G21710	0.0559662	0.917595	-0.265401	0.675546	-0.158479	0.833906	-0.33988	0.550054	-0.403871	0.289573	ATOGG1;OGG1	Encodes 8-oxoguanine-DNA glycosylase. DNA repair enzyme.
AT1G21720	0.605629	0.133741	0.265579	0.686508	0.305685	0.607267	-0.0700407	0.920633	-0.118817	0.811358	PBC1	20S proteasome beta subunit PBC1 truncated protein (PBC1)
AT1G21730	-0.208935	0.665177	-0.462603	0.431065	-0.40111	0.451991	-0.568622	0.300371	-0.540665	0.15493	NA	NA
AT1G21740	-0.32338	0.646023	0.671866	0.433982	0.236461	0.839533	0.61648	0.468835	0.293844	0.673962	NA	NA
AT1G21750	0.116801	0.840907	0.359438	0.599064	1.0013	0.013873	0.0438819	0.957635	0.846747	0.0252173	ATPDI5;ATPDIL1-1;PDI5;PDIL1-1	Encodes a protein disulfide isomerase-like (PDIL) protein, a member of a multigene family within the thioredoxin (TRX) superfamily; isoform contains non-consensus GA donor splice site at intron 9. Transcript levels for this gene are up-regulated in response to three different chemical inducers of ER stress (dithiothreitol, beta-mercaptoethanol, and tunicamycin). Neither AtIRE1-2 nor AtbZIP60 appe…
AT1G21760	0.433796	0.255819	0.0516989	0.950498	0.190986	0.768496	-0.283276	0.59898	-0.202787	0.618008	ATFBP7;FBP7	This gene is predicted to encode an F-box protein that is evolutionarily conserved between Arabidopsis and other eukaryotes including S.cerevisiae and humans. It may play a role in regulating translation under conditions of temperature stress. FBP7 transcript levels are increased at high and low temperatures.
AT1G21770	0.0901235	0.84947	0.200692	0.754696	0.147749	0.833297	-0.0149493	0.981021	-0.165008	0.690799	NA	NA
AT1G21780	0.0655223	0.888609	0.1183	0.862655	-0.155485	0.808954	-0.0552045	0.926766	-0.448786	0.158224	NA	BTB/POZ domain-containing protein. Contains similarity to gb:AJ000644 SPOP (speckle-type POZ protein) from Homo sapiens and contains a PF:00651 BTB/POZ domain. ESTs gb:T75841, gb:R89974, gb:R30221, gb:N96386, gb:T76457, gb:AI100013 and gb:T76456 come from this gene;supported by full-length. Interacts with CUL3A and CUL3B.
AT1G21790	0.0568861	0.922999	-0.197928	0.796099	0.416251	0.424709	0.0484948	0.949989	0.439191	0.275305	NA	NA
AT1G21810	-0.139877	0.898863	0.297335	0.84009	-1.92388	0.0123668	0.725291	0.524761	-1.08151	0.202596	NA	NA
AT1G21830	-0.295595	0.495743	0.260632	0.686665	-0.197674	0.779973	0.234849	0.688003	-0.426129	0.265447	NA	NA
AT1G21840	-0.0258915	0.972201	-0.232759	0.791702	-0.382947	0.579838	-0.369499	0.600534	-0.540278	0.242744	UREF	Encodes a urease accessory protein which is essential for the activation of plant urease.
AT1G21880	-0.946806	0.0850151	-0.702016	0.352475	-0.915848	0.0971061	0.329485	0.687358	0.26239	0.677806	LYM1;LYP2	NA
AT1G21900	0.535792	0.160884	0.329977	0.561479	0.86287	0.0120602	-0.235644	0.673384	0.572377	0.0888328	p24delta5	NA
AT1G21910	0.0870875	0.96892	-1.90429	0.311903	-3.35355	0.0120602	-1.49972	0.424353	-3.17831	0.00781014	DREB26	encodes a member of the DREB subfamily A-5 of ERF/AP2 transcription factor family. The protein contains one AP2 domain. There are 15 members in this subfamily including RAP2.1, RAP2.9 and RAP2.10.
AT1G21920	-0.759141	0.272002	-0.152869	0.909306	0.814191	0.278913	-0.123309	0.912247	0.905651	0.130285	NA	NA
AT1G21930	-0.0387946	0.955945	-0.295482	0.704432	0.0161782	0.989319	-0.633611	0.307565	-0.207283	0.699787	NA	NA
AT1G21980	-0.132353	0.785179	-0.0249663	0.977124	-0.442532	0.335794	-0.0782188	0.906237	-0.476821	0.186619	ATPIP5K1;ATPIPK1;PIP5K1	Type I phosphatidylinositol-4-phosphate 5-kinase. Preferentially phosphorylates PtdIns4P. Induced by water stress and abscisic acid in Arabidopsis thaliana. Expressed in procambial cells of leaves, flowers and roots. A N-terminal Membrane Occupation and Recognition Nexus (MORN)affects enzyme activity and distribution.
AT1G22020	0.0630487	0.919215	0.295981	0.683123	0.170288	0.845056	0.326551	0.614597	-0.0522225	0.932628	SHM6	Encodes a putative serine hydroxymethyltransferase.
AT1G22030	-0.351521	0.676198	-1.01123	0.313094	-1.2776	0.0728084	-1.05064	0.276156	-0.994167	0.142609	NA	NA
AT1G22040	-0.0475871	0.935868	0.168398	0.826436	-0.037275	0.972887	0.251375	0.675325	0.0321446	0.956453	NA	NA
AT1G22050	0.500901	0.303276	0.22678	0.790546	-0.0781108	0.947148	-0.0184308	0.981998	-0.276008	0.585489	MUB6	NA
AT1G22060	-0.615662	0.171509	-0.655621	0.265924	-0.196972	0.811171	-0.195012	0.772273	0.449774	0.298977	NA	NA
AT1G22065	-0.353238	0.781665	-1.65426	0.24	-2.62509	0.00860232	-1.22898	0.40191	-1.87691	0.0526576	NA	NA
AT1G22070	-0.0725014	0.879457	-0.213662	0.723372	-0.00345105	0.998152	-0.0495212	0.939482	0.242213	0.519772	TGA3	Encodes a transcription factor. Like other TGAla-related factors, TGA3 has a highly conserved bZIP region and exhibits similar DNA-binding properties.
AT1G22140	0.633038	0.12523	0.156293	0.84563	0.0934238	0.922105	-0.26098	0.667854	-0.565051	0.132989	NA	NA
AT1G22150	2.3617	0.0828947	1.4206	0.442156	-0.24813	0.936238	0.80762	0.661239	-3.02752	0.0129114	SULTR1;3	sulfate transporter Sultr1;3
AT1G22160	-1.06703	0.198739	-1.44358	0.16537	-1.20838	0.157472	-0.196187	0.883126	0.133738	0.902877	NA	NA
AT1G22170	1.01038	0.102591	-0.161346	0.897803	0.0972603	0.952367	-0.469567	0.600036	-0.610415	0.311163	NA	NA
AT1G22180	0.404612	0.591112	-0.291285	0.808429	0.611413	0.47056	-0.949683	0.268061	0.802232	0.18947	NA	NA
AT1G22190	1.18242	0.197719	-1.21551	0.301005	-0.876515	0.422461	-1.49452	0.168882	-1.47117	0.0581667	RAP2.4	NA
AT1G22200	0.113585	0.803329	0.225498	0.704791	0.34882	0.447105	0.301919	0.561131	0.420816	0.208984	NA	NA
AT1G22220	0.00236669	0.999408	-0.377981	0.802242	-0.525589	0.739355	0.135393	0.925586	-1.06268	0.218523	AUF2	NA
AT1G22250	-0.715577	0.661203	-1.81796	0.355221	0.32651	0.916546	-0.870773	0.667552	1.53716	0.275643	NA	NA
AT1G22270	0.732792	0.16786	-0.0213306	0.985663	0.18135	0.864194	-0.675072	0.3401	-0.501822	0.331943	NA	Encodes SMO2 (Small Organ 2). Modulates progression of cell division during organ growth.
AT1G22280	0.138211	0.783222	0.0120982	0.989636	-0.1579	0.839067	-0.404098	0.471522	-0.414935	0.287495	PAPP2C	Encodes a phytochrome-associated protein, PAPP2C (phytochrome-associated protein phosphatase type 2C). PAPP2C interacts in the nucleus with phyA (phytochrome A) and phyB. Functions as a regulator of phytochrome-interacting factor PIF3 by dephosphorylating phytochromes in the nucleus.
AT1G22300	0.472411	0.239672	-0.0266908	0.976068	0.45785	0.317404	-0.404408	0.460132	0.177137	0.692051	14-3-3EPSILON;GF14;GRF10	Encodes a 14-3-3 protein. This protein is reported to interact with the BZR1 transcription factor involved in brassinosteroid signaling and may affect the nucleocytoplasmic shuttling of BZR1;Encodes a 14-3-3 protein. This protein is reported to interact with the BZR1 transcription factor involved in brassinosteroid signaling and may affect the nucleocytoplasmic shuttling of BZR1.
AT1G22310	0.00621336	0.992617	-0.179895	0.799606	0.0743867	0.937828	-0.322937	0.565928	-0.0728498	0.884334	ATMBD8;MBD8	Protein containing methyl-CpG-binding domain.Has sequence similarity to human MBD proteins.
AT1G22330	-1.1236	0.0598667	-1.0482	0.201427	0.00411731	0.998886	-0.702386	0.431122	0.384522	0.565611	NA	NA
AT1G22340	3.28105	0.106655	1.89075	0.509547	-3.45622	0.222998	1.57432	0.554157	-9.21205	2.57472e-05	AtUGT85A7;UGT85A7	NA
AT1G22350	0.657996	0.168426	0.341815	0.645007	-0.223678	0.793692	0.549968	0.391471	-0.385113	0.422435	NA	NA
AT1G22360	0.488284	0.398227	0.460685	0.582913	1.35567	0.00525934	-0.222043	0.797118	0.629914	0.21701	AtUGT85A2;UGT85A2	NA
AT1G22370	-0.366115	0.472413	-0.515927	0.438066	0.440996	0.467575	0.340194	0.619538	0.930495	0.0186631	AtUGT85A5;UGT85A5	NA
AT1G22380	3.36966	0.0583228	0.781943	0.789233	1.82068	0.360318	2.15458	0.337009	-2.1141	0.188495	AtUGT85A3;UGT85A3	Encodes a putative UDP-glucosyl transferase. At1g22380 was initially identified as encoding the protein AAF87154, which has been classified as a bHLH protein (AtbHLH152). Subsequently it has been found that the AAF87154 protein appears to be encoded by the AT1G23970 genomic locus.
AT1G22400	2.03422	0.0996028	1.09719	0.541317	1.83173	0.153269	1.06574	0.535582	-1.61257	0.143626	ATUGT85A1;UGT85A1	NA
AT1G22403	0.827616	0.0912291	0.607942	0.370835	0.445405	0.500238	0.218024	0.769812	-0.313019	0.555836	NA	NA
AT1G22410	-0.0979853	0.902933	0.352926	0.721044	0.647561	0.358147	0.306719	0.726003	0.787855	0.142547	NA	NA
AT1G22430	-0.808685	0.276778	-0.821218	0.419692	-0.392928	0.744697	-0.392877	0.70943	0.0590252	0.954796	NA	NA
AT1G22440	-0.664136	0.403527	-0.806137	0.510166	-0.341561	0.815602	-0.75141	0.510175	-0.32938	0.720194	NA	NA
AT1G22450	0.409935	0.289572	0.154622	0.826192	0.424354	0.334695	0.0793901	0.900291	0.402975	0.258023	ATCOX6B2;COX6B	subunit 6b of cytochrome c oxidase
AT1G22490	0.715067	0.511447	1.01996	0.445641	0.291088	0.883193	0.964126	0.489662	-0.483035	0.660971	NA	NA
AT1G22500	-0.468907	0.443869	-0.550885	0.514119	0.13194	0.919167	-1.341	0.0283549	-0.650988	0.223072	AtATL15;ATL15	NA
AT1G22510	-0.103227	0.885125	-0.355737	0.675546	0.0207913	0.98866	-0.378111	0.623131	0.305281	0.592556	NA	NA
AT1G22520	0.960081	0.0561885	0.347924	0.677951	0.503019	0.44701	-0.32924	0.664529	-0.138767	0.82908	NA	NA
AT1G22530	0.439317	0.456146	0.283335	0.772185	-0.17961	0.869891	0.375862	0.635386	-0.708322	0.155252	PATL2	NA
AT1G22540	-0.567701	0.315735	-0.191601	0.85714	0.084318	0.952099	0.389271	0.623131	0.869878	0.0684281	NA	NA
AT1G22550	0.607079	0.465914	1.02325	0.316861	-1.56879	0.044588	0.56071	0.611179	-3.29518	3.53456e-07	NA	NA
AT1G22570	0.0241619	0.985713	0.75619	0.543406	-0.00502071	0.99891	1.10528	0.330213	-0.421659	0.655728	NA	NA
AT1G22590	-0.559136	0.477235	-0.507841	0.668058	-1.09483	0.150022	0.0329451	0.97897	-0.773555	0.272801	AGL87	NA
AT1G22610	-0.670907	0.169029	-0.107217	0.914113	0.203348	0.825204	0.689848	0.27608	0.971226	0.0171487	NA	NA
AT1G22620	-0.259066	0.521212	-0.102863	0.890577	0.0275772	0.978411	0.0698596	0.911018	0.247469	0.520478	ATSAC1	SAC domain phosphoinositide (3,5)P2 phosphatase. Colocalized with a Golgi Marker. Required for normal cell morphogenesis, cell wall synthesis, and actin organization.
AT1G22630	-0.0114084	0.989397	-0.0976225	0.931337	-1.25716	0.00990077	0.0196917	0.983016	-1.0409	0.0229417	NA	NA
AT1G22640	0.74128	0.193719	-0.171834	0.879677	0.438777	0.589386	-0.309767	0.710439	0.0122518	0.988156	ATMYB3;MYB3	MYB-type transcription factor (MYB3) that represses phenylpropanoid biosynthesis gene expression
AT1G22650	-0.926737	0.0619312	-0.861784	0.185018	-0.693629	0.211721	-0.0898639	0.919338	0.0983527	0.88216	A/N-InvD	NA
AT1G22660	-0.127537	0.769839	-0.0343186	0.965675	0.0872181	0.911817	-0.0381599	0.953525	0.318736	0.360437	NA	NA
AT1G22690	-0.0575561	0.935995	-0.330003	0.679981	-0.262904	0.756912	-0.299871	0.67807	-0.416661	0.40058	NA	NA
AT1G22700	0.397219	0.426105	-0.151605	0.868245	-0.0707662	0.954233	-0.452976	0.488457	-0.304987	0.53646	NA	Encodes a TPR protein with homology to Ycf37 from Synechocystis that is localized to the thylakoid membrane and is involved in photosystem I biogenesis.
AT1G22710	-0.555831	0.317815	-0.131543	0.903005	0.0470061	0.974005	0.649996	0.370137	0.596406	0.237219	ATSUC2;SUC2;SUT1	Encodes for a high-affinity transporter essential for phloem loading and long-distance transport. A major sucrose transporter, AtSUC2 can also transport a wide range of physiological and synthetic glucose conjugates with both &#945;- or &#946;-linkage.
AT1G22730	0.059105	0.897601	-0.0300879	0.968918	0.104517	0.880676	-0.0286603	0.964252	0.217037	0.546364	NA	NA
AT1G22740	-0.516191	0.663357	-1.24757	0.372075	-1.63997	0.113453	-0.534728	0.719252	-1.01235	0.318198	ATRABG3B;RAB7;RAB75;RABG3B	GTP-binding protein Rab7
AT1G22750	-0.349154	0.421539	0.175006	0.817321	-0.0385912	0.971631	0.37597	0.51326	0.184135	0.69036	NA	NA
AT1G22770	0.17238	0.827743	-0.61544	0.491756	0.362653	0.722875	-0.0463457	0.967911	1.07439	0.0475895	FB;GI	Together with CONSTANTS (CO) and FLOWERING LOCUS T (FT), GIGANTEA promotes flowering under long days in a circadian clock-controlled flowering pathway. GI acts earlier than CO and FT in the pathway by increasing CO and FT mRNA abundance. Located in the nucleus. Regulates several developmental processes, including photoperiod-mediated flowering, phytochrome B signaling, circadian clock, carbohydra…
AT1G22780	0.595265	0.214263	0.0645897	0.951699	0.565337	0.295698	-0.393937	0.564367	0.385712	0.41756	PFL;PFL1;RPS18A	S18 ribosomal protein involved in the binding of f-Met tRNA during initiation of mRNA translation. Expression restricted to meristems. Mutant phenotype-pointed first leaves,reduced fresh weight, growth retardation.
AT1G22790	0.222527	0.761815	-0.544705	0.537055	-0.404753	0.658137	-0.868049	0.266054	-0.433432	0.483018	NA	NA
AT1G22800	0.0670466	0.888902	0.0212173	0.978691	0.367013	0.397203	0.203825	0.698825	0.610108	0.0464635	NA	NA
AT1G22830	-0.267122	0.589549	-0.136106	0.873673	-0.408758	0.472877	0.174632	0.798127	-0.264608	0.579406	NA	NA
AT1G22840	1.14759	0.0384177	0.767189	0.329458	0.826573	0.179234	0.262093	0.76172	-0.136648	0.850007	ATCYTC-A;CYTC-1	Encodes cytochrome c. Contains two site II (TGGGCC/T) elements, which interact with a TCP-domain transcription factor, and a downstream internal telomeric repeat, and are required for expression of the Cytc-1 gene. Promoter directs preferential expression in root and shoot meristems and in anthers.
AT1G22850	-0.411427	0.340217	-0.249624	0.716913	-0.262152	0.685596	0.271148	0.650043	0.293076	0.491346	NA	NA
AT1G22860	-0.26296	0.557166	-0.0292676	0.97434	-0.0857627	0.926488	0.0160591	0.981766	0.128498	0.793425	NA	NA
AT1G22870	-0.604878	0.347107	0.138723	0.911517	0.00158974	1	0.527481	0.549158	0.244178	0.732622	NA	NA
AT1G22882	0.405132	0.40529	0.225162	0.78761	-0.185959	0.832673	0.291741	0.662705	-0.484507	0.270022	NA	NA
AT1G22885	0.233394	0.709964	-0.180204	0.860559	-0.0226926	0.987642	-0.465404	0.529973	-0.199235	0.746039	NA	NA
AT1G22890	0.220595	0.856037	-0.642227	0.667617	0.644608	0.645094	-0.873979	0.503786	1.40667	0.0995529	NA	NA
AT1G22900	-0.362312	0.635406	-0.421106	0.708543	-0.209304	0.877958	-1.16921	0.17355	-0.299886	0.694398	NA	NA
AT1G22910	-0.227396	0.709987	0.0822288	0.940442	-0.202335	0.835083	0.518828	0.464372	0.0565106	0.936335	NA	NA
AT1G22920	0.219455	0.618507	-0.279439	0.640421	0.640579	0.0908248	-0.134396	0.82353	0.921927	0.00290037	AJH1;CSN5A	AJH1 encodes a protein similar to JAB1, a specific mammalian coactivator of AP-1 transcription. Encodes a subunit of the COP9 complex that is involved in protein deneddylation. Plants with mutations in CSN5A and CSN5B have a de-etiolated phenotype.
AT1G22930	-0.0375888	0.951271	0.14096	0.86306	0.38974	0.4691	0.075724	0.915343	0.370011	0.366862	NA	NA
AT1G22940	0.101894	0.812889	-0.0397225	0.95905	0.106166	0.878148	-0.0245575	0.96906	0.0600023	0.892749	TH-1;TH1;THIE	Encodes a bifunctional enzyme required for thiamine (vitamin B1) biosynthesis. TH1 can phosphorylate HMP-P to produce HMP-PP, the pyrimidine heterocyclic subunit of thiamine. TH1 also catalyzes the condensation of HMP-PP and HET to form thiamine monophosphate (TMP). TH1 also appears capable of phosphorylating HMP based on E.coli mutant complementation assays. th1 mutants are thiamine auxotrophs t…
AT1G22950	0.0993954	0.835468	-0.199516	0.762564	-0.078326	0.927407	-0.0506814	0.940822	0.290083	0.443655	NA	NA
AT1G22960	-0.0256582	0.971611	0.0622122	0.952834	0.332169	0.622611	0.131572	0.860075	0.544705	0.199616	NA	NA
AT1G22970	0.470441	0.235592	0.134162	0.861022	0.211452	0.751894	-0.232288	0.684302	-0.145988	0.751285	NA	NA
AT1G22985	0.331478	0.537505	0.353856	0.650711	0.338934	0.653036	-0.394115	0.58026	-0.404281	0.412722	CRF7	encodes a member of the ERF (ethylene response factor) subfamily B-5 of ERF/AP2 transcription factor family. The protein contains one AP2 domain. There are 7 members in this subfamily.
AT1G23010	-0.231208	0.760003	-0.324688	0.764434	-0.677039	0.351639	0.616223	0.477253	0.198187	0.794108	LPR1	Encodes a protein with multicopper oxidase activity. Located in ER. Function together with LPR2 (AT1G71040) and a P5-type ATPase (At5g23630/PDR2) in a common pathway that adjusts root meristem activity to Pi (inorganic phosphate) availability.
AT1G23020	-1.43382	0.0600098	-1.46945	0.139664	0.0718139	0.972437	-1.03019	0.318072	1.06503	0.129258	ATFRO3;FRO3	Encodes a ferric chelate reductase whose transcription is regulated by FIT1. Expressed in the root, shoot, flower and cotyledon.
AT1G23030	-0.122074	0.858237	-0.618729	0.393937	-0.871404	0.100289	-0.274012	0.728077	-0.692521	0.150919	NA	NA
AT1G23040	1.11539	0.129392	0.998177	0.312478	0.940468	0.248443	0.315993	0.771211	-0.356342	0.661286	NA	NA
AT1G23050	0.236271	0.765214	-0.191992	0.882372	0.337489	0.758482	-0.40169	0.673779	0.0458262	0.96028	NA	NA
AT1G23052	-0.200825	0.842196	-0.445754	0.73972	0.822315	0.390941	-0.443745	0.699225	0.752713	0.323432	NA	NA
AT1G23060	1.4319	0.111877	1.51646	0.215607	0.278907	0.875582	0.0717276	0.96477	-1.64664	0.03438	MDP40	NA
AT1G23080	-1.45562	0.0996028	-1.86851	0.083853	-0.931769	0.384203	-0.706311	0.578907	0.417427	0.67452	ATPIN7;PIN7	Encodes a novel component of auxin efflux that is located apically in the basal cell and is involved during embryogenesis in setting up the apical-basal axis in the embryo. It is also involved in pattern specification during root development. In roots, it is expressed at lateral and basal membranes of provascular cells in the meristem and elongation zone, whereas in the columella cells it coincid…
AT1G23090	0.948189	0.0790704	1.05105	0.131707	1.24582	0.0126829	0.673939	0.360076	0.794954	0.10469	AST91;SULTR3;3	Encodes AST91 mRNA for sulfate transporter.
AT1G23100	0.545595	0.394542	-0.100914	0.938313	0.335859	0.730786	-0.393102	0.654252	0.784707	0.145706	NA	NA
AT1G23110	-0.538327	0.742008	-4.49035	0.00990768	1.62635	0.294869	-1.59044	0.442071	2.37209	0.0503418	NA	NA
AT1G23120	1.72265	0.0234167	1.525	0.142554	1.16269	0.18569	-0.461008	0.696478	-1.68213	0.0122309	NA	NA
AT1G23130	0.126477	0.793771	0.103733	0.893514	-0.178959	0.798455	0.0348522	0.961273	-0.464931	0.194508	NA	NA
AT1G23140	0.62402	0.198373	-0.242792	0.777864	0.513412	0.376552	-0.332792	0.633961	0.218573	0.688629	NA	NA
AT1G23149	1.42761	0.0206422	1.00545	0.238267	-0.0956078	0.957604	-0.133023	0.90397	-1.72044	0.00134505	CPuORF29	Upstream open reading frames (uORFs) are small open reading frames found in the 5' UTR of a mature mRNA, and can potentially mediate translational regulation of the largest, or major, ORF (mORF). CPuORF29 represents a conserved upstream opening reading frame relative to major ORF AT1G23150.1
AT1G23170	0.259793	0.693811	-0.21813	0.839323	-0.292875	0.756274	-0.324874	0.694048	-0.173446	0.799347	NA	NA
AT1G23180	-0.328343	0.582089	0.0731126	0.950421	-0.0852047	0.948828	0.584929	0.4186	0.476007	0.360445	NA	NA
AT1G23190	0.210842	0.737734	0.276744	0.761707	0.276763	0.752877	0.637997	0.356606	0.484055	0.342488	PGM3	Encodes a cytosolic phosphoglucomutase (PGM). Two Arabidopsis PGM proteins (AT1G70730/PGM2 and AT1G23190/PGM3) have high sequence similarities and redundant functions. Mature plants possessing a single cPGM allele had a major reduction in cPGM activity. Whereas pgm2 and pgm3 single mutants are undistinguishable from the wild type, loss of both PGM2 and PGM3 severely impairs male and female gameto…
AT1G23200	0.0942931	0.893325	-0.141915	0.891592	0.0543786	0.968378	0.554336	0.438298	0.186623	0.763308	NA	NA
AT1G23205	0.119838	0.897657	0.581129	0.564932	0.276102	0.833583	1.02336	0.24068	0.153113	0.860885	NA	NA
AT1G23220	0.681218	0.0709312	0.361908	0.5226	0.3964	0.408787	-0.170799	0.76939	-0.0745051	0.881864	NA	NA
AT1G23230	-0.764204	0.296893	-0.145693	0.919784	0.230803	0.869891	0.558844	0.584355	1.04635	0.0984497	NA	NA
AT1G23260	0.761606	0.085262	0.292363	0.691112	0.242391	0.753726	-0.394709	0.54251	-0.409252	0.356447	MMZ1;UEV1A	MMZ1/UEV1A encodes a protein that may play a role in DNA damage responses and error-free post-replicative DNA repair by participating in lysine-63-based polyubiquitination reactions. UEV1A can form diubiquitin and triubiquitin chains in combination with UBC13A/UBC35 in vitro. It can also functionally complement an mms2 mutation in budding yeast, both by increasing mms2 mutant viability in the pre…
AT1G23280	0.346328	0.400897	-0.0668613	0.936615	0.150313	0.84071	-0.500676	0.335787	0.183902	0.675778	NA	NA
AT1G23290	0.692855	0.14149	-0.0246066	0.981385	0.514434	0.363409	-0.476597	0.468534	0.267481	0.601	RPL27A;RPL27AB	Encodes a ribosomal protein L27A, a constituent of the large subunit of the ribosomal complex. Regulated by TCP20.
AT1G23310	-0.803527	0.0622224	-0.617644	0.301042	-0.387098	0.514809	-0.0846776	0.910801	0.343156	0.449323	AOAT1;GGAT1;GGT1	Identified by cloning the gene that corresponded to a purified protein having glyoxylate aminotransferase activity. Localized to the peroxisome and thought to be involved in photorespiration/ metabolic salvage pathway.
AT1G23330	0.755886	0.261878	0.696214	0.449691	0.36173	0.740976	0.862061	0.317379	-0.202763	0.799347	NA	NA
AT1G23340	-1.28913	0.0716193	-0.873494	0.351686	-1.72464	0.00494505	0.851834	0.418369	0.484814	0.56782	NA	NA
AT1G23360	0.129111	0.787717	-0.124274	0.869163	-0.138993	0.85526	-0.213781	0.707042	-0.0413634	0.938205	MENG	Encodes a 2-phytyl-1,4-naphthoquinone methyltransferase that catalyzes the final step in phylloquinone (vitamin K1) biosynthesis.
AT1G23390	-0.569166	0.365041	-0.548006	0.527434	0.469174	0.578901	-0.317919	0.718436	0.934457	0.0731296	NA	NA
AT1G23400	-0.339146	0.413584	-0.164036	0.822244	-0.18057	0.797868	0.13958	0.819885	0.0323146	0.953845	ATCAF2;CAF2	Promotes the splicing of chloroplast group II introns.
AT1G23410	0.740011	0.288871	-0.521672	0.628987	0.217332	0.869098	-0.756134	0.421792	-0.0725414	0.936859	NA	NA
AT1G23440	1.07959	0.0853317	0.903626	0.282924	0.665355	0.389659	0.358406	0.698775	-0.644911	0.289225	NA	NA
AT1G23460	0.0776782	0.94654	0.666882	0.563258	-0.36219	0.8078	1.49706	0.120434	-0.88858	0.250752	NA	NA
AT1G23465	-0.881302	0.202441	-0.188017	0.893124	-0.711713	0.372701	0.261281	0.82067	0.270725	0.753893	NA	NA
AT1G23470	0.477142	0.49797	0.110657	0.942107	-0.245403	0.858446	-0.634961	0.510313	-0.809745	0.20054	NA	NA
AT1G23480	-0.722944	0.561774	-1.02229	0.533957	-0.0840235	0.978042	-1.05511	0.496671	0.130271	0.932781	ATCSLA03;ATCSLA3;CSLA03;CSLA3	encodes a gene similar to cellulose synthase
AT1G23490	0.249506	0.641888	-0.335526	0.642063	0.133296	0.89	-0.575649	0.350959	0.0253483	0.969158	ARF1;ATARF;ATARF1;ATARFA1A	Gene encoding ADP-ribosylation factor and similar to other ARFs and ARF-like proteins. A member of ARF GTPase family. Arabidopsis has 21 known members, known to be essential for vesicle coating and uncoating and functions in GTP-binding. The gene is shown to play a role in cell division, cell expansion and cellulose production using antisense construct.
AT1G23530	0.293574	0.702961	0.177927	0.885396	-0.0906828	0.957604	0.608418	0.492965	-0.24985	0.743719	NA	NA
AT1G23550	0.142753	0.850159	0.344605	0.725595	0.44555	0.597968	0.627467	0.435904	0.397644	0.517025	SRO2	Encodes a protein with similarity to RCD1 but without the WWE domain. The protein does have a PARP signature upstream of the C-terminal protein interaction domain. The PARP signature may bind NAD+ and attach the ADP-ribose-moiety from NAD+ to the target molecule. Its presence suggests a role for the protein in ADP ribosylation.
AT1G23560	1.91871	0.114924	2.32318	0.171607	-1.09819	0.53429	0.189162	0.925779	-3.99261	0.00016935	NA	NA
AT1G23710	2.05193	0.0495999	-1.19706	0.386149	-0.138182	0.958085	-2.34143	0.0355611	-0.925027	0.350015	NA	NA
AT1G23720	2.28347	0.0783552	0.134033	0.975867	1.83386	0.204414	-7.12066	7.32899e-06	-0.950097	0.463296	NA	NA
AT1G23730	0.787634	0.459876	-1.22347	0.37028	0.261745	0.907038	-1.68769	0.176616	0.475895	0.668687	ATBCA3;BCA3	NA
AT1G23740	-0.638944	0.208528	-0.341851	0.672356	-0.614295	0.283185	0.37256	0.60873	-0.0159781	0.98294	AOR	NA
AT1G23750	0.273828	0.642434	-0.155511	0.877584	-0.279523	0.747333	-0.0791981	0.929514	-0.301179	0.586543	NA	NA
AT1G23780	0.13975	0.756746	0.0227997	0.977982	0.14842	0.833297	0.0262412	0.969447	0.11513	0.797724	NA	NA
AT1G23800	1.33455	0.20691	1.1734	0.417237	0.267473	0.899683	1.02651	0.459143	-1.1073	0.262565	ALDH2B;ALDH2B7	Encodes a mitochondrial aldehyde dehydrogenase; nuclear gene for mitochondrial product.
AT1G23820	0.46024	0.351888	0.48723	0.465464	0.0822342	0.943101	0.601256	0.339209	-0.183939	0.738787	SPDS1	Spermidine synthase.
AT1G23830	0.121405	0.915041	-0.738284	0.545868	0.285473	0.860326	-0.932362	0.403541	0.581008	0.505326	NA	NA
AT1G23840	-0.352005	0.79378	-1.17507	0.460696	-0.732001	0.65691	-1.36216	0.348242	-0.404239	0.760398	NA	NA
AT1G23850	2.45899	0.000427589	1.65769	0.0812945	1.9637	0.00495081	0.168526	0.896071	-0.524196	0.515307	NA	NA
AT1G23860	0.202029	0.63987	0.155228	0.825232	0.278987	0.613105	-0.0980247	0.872702	-0.0704955	0.884227	At-RSZ21;RSZ21;RSZP21;SRZ-21;SRZ21	Encodes a 9G8-like serine-arginine rich (SR) protein that interacts in vivo with U1-70K, a U1 small nuclear ribonucleoprotein 70-kDa protein that is involved in nuclear precursor mRNA processing.
AT1G23870	-0.613021	0.397623	0.525964	0.616872	1.12223	0.102956	0.481401	0.62416	0.46314	0.512781	ATTPS9;TPS9	Encodes an enzyme putatively involved in trehalose biosynthesis. The protein has a trehalose synthase (TPS)-like domain that may or may not be active as well as a trehalose phosphatase (TPP)-like domain.
AT1G23880	-0.0632094	0.94731	0.678698	0.450724	-0.238851	0.853351	1.58841	0.0204662	0.0453403	0.961837	NA	NA
AT1G23890	-0.0746177	0.903322	-0.250886	0.76095	-0.56094	0.298706	-0.380196	0.57348	-0.796844	0.0507779	NA	NA
AT1G23900	-0.37809	0.399775	-0.0559937	0.954327	0.0913565	0.925439	0.155192	0.81497	0.3173	0.464783	GAMMA-ADAPTIN;Gamma-ADR	Encodes large subunit of the heterotetrameric adaptor protein complex AP-1. AP-1 is required for clathrin coated vesicles budding from the trans-Golgi network or plasma membrane
AT1G23950	0.481408	0.188866	0.239036	0.685052	0.240205	0.670707	0.00284665	0.996938	-0.0485033	0.921802	NA	NA
AT1G23960	0.636453	0.0892206	0.260377	0.67166	0.0774955	0.931812	-0.290121	0.59898	-0.473742	0.177406	NA	NA
AT1G23970	0.478793	0.241023	0.256619	0.694069	0.015612	0.988805	0.134649	0.831189	-0.340408	0.39324	NA	NA
AT1G23980	0.367147	0.464979	0.244942	0.767743	-0.540946	0.330477	0.120118	0.874859	-0.663522	0.122885	NA	NA
AT1G24020	-0.634316	0.677288	-2.14803	0.193604	-1.76726	0.182177	-1.16794	0.495241	-0.947375	0.448458	MLP423	NA
AT1G24040	-0.00851454	0.987852	0.149341	0.824191	0.0534792	0.955663	0.248388	0.634	0.216871	0.573843	NA	NA
AT1G24050	0.442435	0.258581	0.163531	0.819051	0.245188	0.683979	-0.155165	0.791102	-0.0188126	0.973016	NA	NA
AT1G24070	5.97439	0.000734817	1.13902	0.671769	-0.078032	0.986901	-0.728213	0.777402	-9.05908	3.17378e-07	ATCSLA10;CSLA10	encodes a gene similar to cellulose synthase
AT1G24090	0.501652	0.501553	-0.48081	0.674578	-0.898221	0.1992	-0.66781	0.509151	-0.247249	0.762996	NA	NA
AT1G24095	0.594091	0.329607	0.71527	0.371146	0.467843	0.558318	0.140144	0.883594	0.112486	0.879493	NA	NA
AT1G24100	0.646284	0.341311	0.828337	0.344241	0.306629	0.793099	-0.45356	0.628746	-1.95832	0.000169993	UGT74B1	Encodes a UDP-glucose:thiohydroximate S-glucosyltransferase, involved in glucosinolate biosynthesis
AT1G24120	-0.350197	0.383105	-0.311959	0.588629	-0.276189	0.625553	-0.0395162	0.955088	0.0953629	0.842141	ARL1	encodes a DnaJ-like protein similar to ARG1 and ARL2 that are both involved in root and hypocotyl gravitropism response. However, null mutation in this gene does not result in defects in gravitropism. Gene is expressed in all tissues examined.
AT1G24140	1.36005	0.155557	-0.930573	0.463393	-0.0330617	0.989113	-1.39802	0.220199	-0.360051	0.727736	NA	NA
AT1G24145	0.459926	0.505829	0.181959	0.8868	-0.668519	0.381053	-0.408624	0.654379	-1.05573	0.0541118	NA	NA
AT1G24147	-0.353897	0.822354	-0.56601	0.820398	-3.62587	0.00182415	-0.853899	0.627822	-3.63967	0.000552687	NA	NA
AT1G24148	0.268196	0.564109	0.258035	0.707454	-1.01401	0.00635623	0.225587	0.713949	-1.36231	2.63469e-05	NA	NA
AT1G24150	-0.363536	0.490616	0.0613772	0.956482	-0.805434	0.0999277	-0.0145763	0.986533	-0.761237	0.0750422	ATFH4;FH4	Encodes a group I formin. Localized to cell junctions. Polymerizes actin. Binds profilin.
AT1G24160	-0.271158	0.483045	-0.123291	0.860476	0.323656	0.487368	0.213602	0.682078	0.465828	0.148717	NA	NA
AT1G24170	0.156835	0.849942	-0.557809	0.551734	-1.29915	0.0286269	-0.475125	0.601717	-1.27967	0.0165864	GATL8;LGT9	Encodes a protein with putative galacturonosyltransferase activity.
AT1G24180	0.237742	0.666887	0.326593	0.666468	0.662084	0.188732	0.381974	0.574712	0.639903	0.132719	IAR4	Arabidopsis thaliana pyruvate dehydrogenase E1a-like subunit. 81% identical to a previously characterized Arabidopsis mitochondrial PDH E1a-subunit, At1g59900
AT1G24190	-0.488548	0.265664	-0.0269548	0.977306	-0.0417446	0.970057	0.163731	0.805368	0.176561	0.721682	ATSIN3;SIN3;SNL3	Enhances AtERF7-mediated transcriptional repression. RNAi lines show ABA hypersensitivity. Interacts with ERF7 and HDA19.
AT1G24210	0.425014	0.389179	0.137794	0.8868	-0.299958	0.694329	-0.320748	0.642327	-0.615953	0.158723	NA	NA
AT1G24240	0.596323	0.139212	0.107399	0.894135	0.255853	0.685612	0.0498668	0.94633	0.209989	0.63588	NA	NA
AT1G24260	-0.358609	0.569058	-0.591291	0.461853	-0.113033	0.928259	-0.0973836	0.922448	0.6561	0.210642	AGL9;SEP3	Member of the MADs box transcription factor family. SEP3 is redundant with SEP1 and 2. Flowers of SEP1/2/3 triple mutants show a conversion of petals and stamens to sepals.SEP3 forms heterotetrameric complexes with other MADS box family members and binds to the CArG box motif.
AT1G24265	-0.254712	0.681825	-0.945492	0.159425	-0.0582329	0.966185	-0.528732	0.487049	0.63315	0.193494	NA	NA
AT1G24267	0.0417988	0.938917	0.255495	0.672356	0.244216	0.680027	0.360317	0.495524	0.166183	0.700603	NA	NA
AT1G24280	-0.402337	0.344171	-0.238653	0.728758	0.248979	0.700272	0.0158698	0.982197	0.820505	0.0152176	G6PD3	Encodes a plastidic glucose-6-phosphate dehydrogenase that is sensitive to reduction by DTT and whose mRNA is most highly expressed in root.
AT1G24290	-0.589729	0.309855	-0.302237	0.762032	-0.418942	0.606118	0.0321595	0.974858	0.183536	0.788309	NA	NA
AT1G24300	-0.661173	0.185605	-0.177246	0.854774	-0.0621381	0.961091	0.287632	0.691848	0.433565	0.376701	NA	NA
AT1G24310	-0.0301105	0.962144	-0.0918939	0.914768	0.4424	0.378999	-0.0526336	0.94615	0.839312	0.0162308	NA	NA
AT1G24330	0.0107806	0.994525	0.355432	0.832453	-0.230658	0.910208	0.12451	0.937158	-0.910348	0.290645	NA	NA
AT1G24340	-0.17181	0.734389	0.184431	0.810096	-0.203761	0.784784	0.154186	0.81497	-0.372654	0.369841	EMB2421;EMB260	A locus involved in embryogenesis. Mutations in this locus result in embryo lethality.
AT1G24350	0.211446	0.696864	0.309708	0.670891	0.363071	0.570166	0.384508	0.556178	0.148229	0.787723	NA	NA
AT1G24360	0.123082	0.795034	-0.0413973	0.961556	0.522718	0.198708	-0.186773	0.740514	0.629344	0.0545523	NA	NA
AT1G24400	-0.506534	0.317267	-0.435731	0.540798	0.122988	0.908444	0.254844	0.727053	0.533608	0.248952	AATL2;ATLHT2;LHT2	High-affinity transporter for neutral and acidic amino acids, expressed in tapetum tissue of anthers
AT1G24440	-0.33121	0.463288	0.128648	0.875711	0.624725	0.151219	0.160154	0.80609	0.575962	0.124998	NA	NA
AT1G24450	0.238677	0.706635	-0.5266	0.490794	-0.0662214	0.961091	-0.763804	0.268061	0.0504877	0.946001	NFD2	NA
AT1G24460	-0.380743	0.569585	0.133396	0.912211	0.173567	0.888267	0.493742	0.565732	0.38889	0.53763	TNO1	NA
AT1G24470	-1.7852	0.130767	-2.19182	0.144024	-0.821838	0.619479	0.151085	0.944676	1.27304	0.253942	ATKCR2;KCR2	Encodes one of the two Arabidopsis homologues to YBR159w encoding a S. cerevisiae beta-ketoacyl reductase (KCR), which catalyzes the first reduction during VLCFA (very long chain fatty acids, >18 carbon) elongation: KCR1 (At1g67730), KCR2 (At1g24470). Complementation of the yeast ybr159Delta mutant demonstrated that the two KCR proteins are divergent and that only AtKCR1 can restore heterologous …
AT1G24490	0.302987	0.529506	0.365133	0.577309	0.209226	0.78779	0.40262	0.512822	0.121468	0.821729	ALB4;ARTEMIS	Homologue of the Alb3/Oxa1/YidC family. ALB4 is almost identical to the Alb3/Oxa1/YidC domain of the previously described 110 kDa inner envelope protein ARTEMIS. However, ALB4 is expressed as a separate 55 kDa protein and is located in the thylakoid membrane of chloroplasts. Analysis of a T-DNA insertion line with a reduced level of Alb4 revealed chloroplasts with an altered ultrastructure. Mutan…
AT1G24510	-0.250582	0.516102	-0.362599	0.468836	0.248746	0.636855	-0.0568321	0.925126	0.665928	0.0245656	NA	NA
AT1G24530	-0.323696	0.758023	-1.29982	0.25142	-0.543347	0.686201	-0.72877	0.553285	-0.100598	0.932212	NA	NA
AT1G24560	0.157189	0.70712	0.146287	0.822281	0.0379717	0.967627	-0.0271401	0.966793	-0.182955	0.633742	NA	NA
AT1G24575	2.14005	0.00799093	1.44359	0.182306	0.643684	0.598293	0.283653	0.830886	-2.0482	0.00384098	NA	NA
AT1G24577	0.88337	0.106655	0.00178372	0.998934	0.0342695	0.98239	-0.385397	0.635223	-0.679332	0.190706	NA	NA
AT1G24580	0.0251351	0.981006	-0.433718	0.688782	-0.337566	0.759244	0.416938	0.676523	0.60884	0.354029	NA	NA
AT1G24610	-0.198156	0.636156	-0.00331401	0.996899	0.0262242	0.979419	0.213461	0.689105	0.428054	0.204083	NA	NA
AT1G24625	1.31805	0.0405886	1.05783	0.217402	0.590795	0.496199	0.376032	0.696377	-0.982915	0.0982529	ZFP7	Encodes a zinc finger protein containing only a single zinc finger.
AT1G24706	-0.533097	0.205594	-0.0284514	0.975867	0.0356341	0.974919	0.417295	0.471445	0.45489	0.249051	AtTHO2;EMB2793;THO2	Encodes a component of the putative Arabidopsis THO/TREX complex: THO1 or HPR1 (At5g09860), THO2 (At1g24706), THO3 or TEX1 (At5g56130), THO5 (At5g42920, At1g45233), THO6 (At2g19430), and THO7 (At5g16790, At3g02950). THO/TREX complexes in animals have been implicated in the transport of mRNA precursors. Mutants of THO3/TEX1, THO1, THO6 accumulate reduced amount of small interfering (si)RNA, sugges…
AT1G24735	0.466784	0.45754	0.090188	0.942595	-1.11599	0.0593558	0.134468	0.889292	-1.2328	0.0166468	NA	NA
AT1G24764	-0.414351	0.313971	-0.539211	0.311903	-0.411982	0.395611	-0.168394	0.779149	-0.0938579	0.851187	ATMAP70-2;MAP70-2	Member of the MAP70 protein family.
AT1G24792	0.191465	0.850753	-0.0783552	0.965472	-0.220995	0.894129	-0.297851	0.81497	-0.270826	0.780191	NA	NA
AT1G24793	-0.42059	0.635406	-0.34941	0.80248	0.0962886	0.961091	0.038163	0.977524	0.35827	0.679633	AtLpxC1;LpxC1	NA
AT1G24800	-1.17005	0.351692	-0.433596	0.848014	0.985653	0.54284	0.999583	0.556446	1.83289	0.0940972	NA	NA
AT1G24880	0.416344	0.478424	-0.260579	0.791418	-0.0617681	0.965721	-0.615941	0.403963	-0.778231	0.110627	AtLpxC2;LpxC2	NA
AT1G24881	-2.34552	0.571268	0.0170947	0.99999	1.72167	0.709353	-8.03415	0.240427	3.70935	0.343805	NA	NA
AT1G25053	-0.924627	0.198341	-0.682534	0.507591	-0.365069	0.758482	0.0873079	0.948088	0.462575	0.548522	NA	NA
AT1G25054	-0.14717	0.91939	-0.19228	0.929931	-0.759894	0.636855	0.0230803	0.990382	-0.531015	0.659255	AtLpxC3;LpxC3	NA
AT1G25055	0.635215	0.219047	0.417375	0.583651	-0.636564	0.260511	0.0601894	0.947826	-0.853911	0.0523693	NA	NA
AT1G25098	0.266557	0.598066	0.157383	0.85523	-0.12072	0.897338	-0.211059	0.750047	-0.490533	0.240437	NA	NA
AT1G25175	0.0676036	0.903811	-0.0645462	0.942366	-0.194939	0.793692	-0.259849	0.66774	-0.512246	0.179156	NA	NA
AT1G25209	-1.17333	0.120062	-0.515241	0.654194	-0.793778	0.391569	1.03929	0.310277	0.250179	0.798621	NA	NA
AT1G25211	-0.235998	0.668291	0.00350238	0.997837	0.209668	0.808611	0.278529	0.687358	0.331672	0.497954	NA	NA
AT1G25220	1.10507	0.0565411	1.3026	0.0712201	1.43345	0.00812113	-0.213506	0.820061	-0.639269	0.26465	ASB1;TRP4;WEI7	Catalyzes the first step of tryptophan biosynthesis: Chorismate L-Glutamine = Anthranilate Pyruvate L-Glutamate. Functions as a heterocomplex with anthranilate synthase alpha subunit (ASA1 or ASA2).
AT1G25230	-0.828785	0.385751	-0.179019	0.92383	-1.0116	0.355039	-0.0248732	0.988054	-1.02461	0.240779	NA	NA
AT1G25250	-0.27729	0.718152	-0.0764008	0.958341	-0.795138	0.271948	1.04776	0.195499	-0.0348056	0.970987	AtIDD16;IDD16	NA
AT1G25260	0.196603	0.662121	0.0824105	0.917135	0.220036	0.733176	-0.154864	0.794757	0.354614	0.347999	NA	NA
AT1G25275	0.919337	0.0840059	0.2146	0.835447	0.334707	0.701737	-0.806782	0.24833	-0.830774	0.0873682	NA	NA
AT1G25280	-0.113226	0.840763	0.179513	0.826192	0.043266	0.969723	0.334758	0.595104	-0.00120063	0.998135	AtTLP10;TLP10	Member of TLP family
AT1G25290	0.388305	0.317474	0.314161	0.575107	0.280174	0.60727	0.136142	0.815664	0.0920523	0.844245	ATRBL10;ATRBL7;AtRBL8;RBL10;RBL8	NA
AT1G25320	-0.290529	0.635076	-0.901862	0.186848	-0.814412	0.143601	-0.545156	0.469732	-0.413926	0.457277	NA	NA
AT1G25350	-0.11277	0.813318	0.0866403	0.90956	0.263561	0.643293	0.270668	0.620782	0.566797	0.0894726	OVA9	NA
AT1G25360	-0.398498	0.590622	0.243147	0.843561	-0.251902	0.838428	0.689266	0.444568	0.383231	0.589692	NA	NA
AT1G25370	0.704795	0.0633064	0.285425	0.640308	0.202126	0.767297	0.11661	0.853333	-0.320852	0.415978	NA	NA
AT1G25375	-0.533433	0.253887	-0.706064	0.230155	-0.196791	0.81289	-0.100295	0.896455	0.652467	0.109221	NA	NA
AT1G25380	0.369897	0.359068	0.421148	0.437407	0.103928	0.89845	0.288496	0.601803	-0.0650994	0.898808	ATNDT2;NDT2	Encodes a mitochondrial-localized NAD+ transporter that transports NAD+ in a counter exchange mode with ADP and AMP in vitro.
AT1G25390	-0.659032	0.197991	-0.308699	0.715339	-0.272701	0.752877	-0.0812129	0.925586	0.300519	0.58199	NA	NA
AT1G25400	1.23746	0.034864	-0.01219	0.992536	1.1621	0.0462996	-0.811832	0.320908	0.719708	0.205112	NA	NA
AT1G25420	0.348037	0.369819	0.276628	0.628044	0.176496	0.789333	0.062987	0.921195	-0.251941	0.513709	NA	NA
AT1G25422	4.66995	0.0174723	1.10732	0.718547	-0.536615	0.910433	1.09743	0.685901	-3.32737	0.0913301	NA	NA
AT1G25425	0.103864	0.859179	-0.243577	0.763828	0.0401356	0.973015	-0.14638	0.843122	0.393567	0.378283	CLE43	NA
AT1G25430	-1.60199	0.0108358	-0.382075	0.737192	-1.56758	0.00942551	1.2038	0.152058	0.51887	0.462276	NA	NA
AT1G25440	-0.00743106	0.993734	-0.326584	0.715339	-0.569113	0.388782	-0.314235	0.688441	-0.758695	0.114524	BBX15	NA
AT1G25450	-1.16207	0.150866	-1.25731	0.233915	-1.9546	0.00782165	-0.382517	0.748055	-1.46722	0.0376539	CER60;KCS5	Encodes KCS5, a member of the 3-ketoacyl-CoA synthase family involved in the biosynthesis of VLCFA (very long chain fatty acids).
AT1G25470	0.195158	0.71353	0.237815	0.761118	0.385492	0.510375	0.278067	0.666445	0.547613	0.177414	CRF12	encodes a member of the ERF (ethylene response factor) subfamily B-6 of ERF/AP2 transcription factor family. The protein contains one AP2 domain. There are 12 members in this subfamily including RAP2.11.
AT1G25480	-0.197272	0.697507	-0.181974	0.81849	0.140604	0.869098	0.200414	0.754665	0.268442	0.556042	NA	NA
AT1G25490	-0.312371	0.496079	-0.0318054	0.973627	0.164909	0.838901	0.337015	0.581555	0.387484	0.347728	ATB;EER1;RCN1;REGA	One of three genes encoding phosphoprotein phosphatase 2A regulatory subunit A; Recessive ethylene-response mutant EER1 displays increased ethylene sensitivity in the hypocotyl and stem
AT1G25500	1.34869	0.058765	1.17563	0.218611	0.429383	0.722612	0.792721	0.430989	-1.11677	0.0879076	NA	NA
AT1G25510	-0.399699	0.648363	-0.752057	0.496526	-0.926588	0.289988	-0.444958	0.693929	-0.727789	0.335441	NA	NA
AT1G25520	0.43333	0.230155	0.198377	0.746983	0.687661	0.0391926	-0.0838218	0.887058	0.588526	0.0554568	NA	NA
AT1G25530	-0.903756	0.160803	-0.00115587	0.999518	-0.558108	0.477381	1.04112	0.201716	0.860766	0.143992	NA	NA
AT1G25540	-0.416835	0.418985	0.0324418	0.976266	0.226815	0.793692	0.480398	0.47518	0.427309	0.372113	MED25;PFT1	Encodes a nuclear protein that acts in a phyB pathway (but downstream of phyB) and induces flowering in response to suboptimal light conditions. Mutants are hypo-responsive to far-red and hyper-responsive to red light and flower late under long day conditions. Also shown to be a Mediator subunit regulating jasmonate-dependent defense.
AT1G25550	-0.180019	0.83033	-0.778966	0.382954	0.660786	0.417709	0.0468191	0.969203	1.37663	0.011678	NA	NA
AT1G25560	0.00505614	0.996394	-0.54843	0.512527	0.225593	0.838901	-0.267003	0.758583	0.571853	0.305066	AtTEM1;EDF1;TEM1	Encodes a member of the RAV transcription factor family that contains AP2 and B3 binding domains. Involved in the regulation of flowering under long days. Loss of function results in early flowering. Overexpression causes late flowering and repression of expression of FT. Novel transcriptional regulator involved in ethylene signaling. Promoter bound by EIN3. EDF1 in turn, binds to promoter elemen…
AT1G25570	-0.594322	0.130795	-0.412458	0.463393	-0.159713	0.833297	0.197051	0.738933	0.474533	0.196049	NA	NA
AT1G25580	-0.121969	0.861295	-0.460458	0.573978	-0.716329	0.231329	-0.658451	0.366858	-0.725232	0.142443	ANAC008;SOG1	Encodes suppressor of gamma response 1 (SOG1), a putative transcription factor governing multiple responses to DNA damage.
AT1G25682	0.120099	0.812552	0.123125	0.874387	-0.00833966	0.994477	0.000895859	0.999152	-0.116815	0.810582	NA	NA
AT1G26090	0.602899	0.25576	0.662447	0.33953	0.451282	0.510203	0.659475	0.337009	0.119106	0.855609	NA	NA
AT1G26100	-1.81972	0.118672	-1.89371	0.184016	-1.58661	0.171973	0.241087	0.895898	0.613444	0.607756	NA	NA
AT1G26110	-0.317369	0.407705	-0.0620196	0.936186	0.175033	0.784784	0.235723	0.654266	0.492475	0.12972	DCP5	Encodes Decapping 5, required for mRNA decapping, P-body formation and translational repression during postembryonic development.
AT1G26120	0.0302164	0.961429	0.289754	0.651706	0.330158	0.559001	0.134891	0.835015	0.174042	0.711097	ICME-LIKE1	NA
AT1G26130	-1.06399	0.0169262	-0.576334	0.380033	-0.543302	0.330477	-0.307977	0.660767	0.222814	0.680149	NA	NA
AT1G26150	-1.28956	0.0145971	-1.00466	0.156884	-1.13153	0.0317336	-0.123072	0.896071	-0.133282	0.849844	AtPERK10;PERK10	NA
AT1G26160	-0.0260659	0.961797	0.0027198	0.997837	0.147008	0.828934	0.193673	0.715052	0.312131	0.377614	NA	NA
AT1G26170	0.0143158	0.980503	0.0132623	0.987304	0.166135	0.807186	0.124449	0.832468	0.243274	0.534853	NA	NA
AT1G26180	-0.257296	0.569426	0.144255	0.854481	-0.146333	0.854732	0.472173	0.386803	0.0536428	0.922226	NA	NA
AT1G26190	-0.340981	0.47317	-0.0828554	0.927602	-0.225741	0.767335	0.22759	0.729259	0.156003	0.767726	NA	NA
AT1G26200	-1.83387	0.128311	-2.07022	0.217104	-1.81931	0.158644	-1.12008	0.517749	-0.194852	0.905311	NA	NA
AT1G26208	0.405365	0.574315	0.307911	0.791689	-1.02515	0.126168	0.112901	0.918281	-1.70657	0.00124994	NA	NA
AT1G26210	0.386258	0.617314	-0.786747	0.403295	-1.50707	0.0184418	-1.14161	0.180409	-2.21993	5.65597e-05	ATSOFL1;SOFL1	AtSOFL1 acts redundantly with AtSOFL2 as positive regulator of cytokinin levels.
AT1G26218	1.38549	0.0127152	0.761287	0.348349	-0.307499	0.782881	0.0179007	0.986306	-1.64327	0.00085114	NA	NA
AT1G26220	-0.360518	0.445459	-0.236285	0.764086	-0.327587	0.614415	0.127198	0.859094	0.115725	0.833449	NA	NA
AT1G26230	-1.03471	0.0216922	-0.443362	0.525969	-1.19879	0.00479118	0.824782	0.165559	-0.170076	0.768227	Cpn60beta4	NA
AT1G26240	1.59593	0.258917	2.20024	0.391888	0.186485	0.973662	-3.76385	0.0217298	-3.16854	0.0108771	NA	NA
AT1G26250	5.13797	0.0113761	1.09618	0.704432	4.90767	0.0395307	-0.205682	0.934193	-4.40044	0.0126927	NA	NA
AT1G26260	-0.208912	0.75312	-0.040005	0.974144	-0.365787	0.660006	-0.135055	0.880403	-0.174704	0.791978	CIB5	Encodes CIB5 (cryptochrome-interacting basic-helix-loop-helix). Related to CIB1 (AT4G34530). CIB5 interacts with CRY2 and forms heterodimer with CIB1 in vitro. Regulates flowering time redundantly with CIB1.
AT1G26270	-0.38741	0.467877	-0.282076	0.739653	0.180636	0.853737	-0.208072	0.781389	0.169341	0.776757	NA	NA
AT1G26290	-0.385336	0.645364	0.0577551	0.973613	-1.48065	0.0828297	-0.0208816	0.988313	-1.71757	0.0188902	NA	NA
AT1G26300	0.436483	0.342124	-0.0740439	0.937683	0.0572297	0.960307	-0.638981	0.260101	-0.414251	0.334386	NA	NA
AT1G26330	0.0923373	0.905519	0.384026	0.67752	0.0365684	0.98059	0.20581	0.819329	0.636073	0.228806	NA	NA
AT1G26340	0.220388	0.600346	0.252609	0.670256	0.221831	0.708306	0.0482612	0.943611	0.207396	0.604245	ATCB5-A;B5;CB5-A	encodes a member of the cytochromes b5 family of proteins that localizes to the outer envelope of the chloroplast. The C-terminal portion of the protein appears to be capable of inserting into a plant microsomal membrane in vitro.
AT1G26370	-0.195075	0.650578	-0.0829927	0.913232	-0.0155535	0.988442	0.11412	0.847886	0.249676	0.52159	RID1	NA
AT1G26380	-0.0460507	0.974825	0.543028	0.746707	1.49561	0.136946	-1.84875	0.139656	0.817431	0.410959	NA	NA
AT1G26390	0.451417	0.770614	2.5966	0.128857	0.211646	0.948454	-1.59997	0.414253	-3.68541	0.000901139	NA	NA
AT1G26410	-0.938007	0.52682	-0.814758	0.761309	0.204758	0.956007	-4.13568	0.00747635	-1.01189	0.46663	NA	NA
AT1G26420	-0.567618	0.568836	-0.750695	0.584216	0.114024	0.960759	-2.00616	0.0488978	-0.174799	0.880949	NA	NA
AT1G26440	0.471589	0.24315	0.353343	0.543394	-0.0861831	0.924399	-0.114069	0.858392	-0.810502	0.0140106	ATUPS5;UPS5	uptake assays in a yeast mutant indicated this splice variant is not a cellular importer for allantoin, uracil or xanthine;uptake assays in yeast mutants indicated this splice variant is a cellular importer for allantoin, uracil and xanthine;encodes a ureide permease, uptake assays in yeast mutants indicated the longer splice variant is a cellular importer for allantoin, uracil and xanthine
AT1G26450	0.878956	0.188343	0.637153	0.49924	0.0714012	0.967627	0.295958	0.763947	-0.875081	0.150134	NA	NA
AT1G26460	-0.0327702	0.948734	-0.266023	0.618078	0.254902	0.616207	-0.125263	0.817308	0.535252	0.0776457	NA	NA
AT1G26470	0.972351	0.0204048	0.321659	0.648748	0.199441	0.808611	-0.389175	0.544919	-0.345354	0.447993	SNS1	NA
AT1G26500	0.197066	0.765214	-0.182439	0.861909	-0.449754	0.561536	0.0353723	0.97261	-0.617864	0.244417	NA	NA
AT1G26520	0.234399	0.584696	-0.10289	0.893191	-0.123818	0.869891	-0.249279	0.65452	-0.0414385	0.937245	NA	NA
AT1G26540	-0.393977	0.690372	-1.4511	0.190309	-1.59017	0.0429729	-0.763052	0.560869	-0.537239	0.566634	NA	NA
AT1G26550	0.61082	0.165056	0.201	0.802156	0.237322	0.752557	-0.219554	0.735699	-0.214324	0.663246	NA	NA
AT1G26560	-1.30392	0.0304319	-1.17656	0.146933	-1.65692	0.00372571	-0.185704	0.85776	-1.11731	0.0466467	BGLU40	NA
AT1G26570	-0.639937	0.316457	-0.904723	0.261794	-0.84247	0.205833	-0.461259	0.606269	-0.531126	0.388758	ATUGD1;UGD1	NA
AT1G26580	0.413559	0.250861	0.179583	0.775213	0.108511	0.881214	-0.226845	0.658334	-0.434551	0.179586	NA	NA
AT1G26600	-0.948793	0.221844	-0.812757	0.446113	-1.70474	0.0289513	0.522868	0.648447	-1.13542	0.151757	CLE9	Member of a large family of putative ligands homologous to the Clavata3 gene. Consists of a single exon. Can partially replace CLV3 function in vivo.
AT1G26620	-0.203541	0.724584	-0.116938	0.903622	0.153031	0.874735	-0.0465517	0.957835	0.101044	0.867677	NA	NA
AT1G26630	0.221919	0.573839	0.022796	0.976868	0.342577	0.44142	-0.0436322	0.946235	0.389304	0.238693	ATELF5A-2;ELF5A-2;FBR12	Eukaryotic translation initiation factor 5A-2. Involved in programmed cell death triggered as a response to pseudomonas syringae infection. Loss of function mutants are more resistant to infection.
AT1G26640	0.0130584	0.9813	-0.0510693	0.94744	0.336593	0.454302	-0.223912	0.664961	0.221362	0.555209	NA	NA
AT1G26650	0.276461	0.608313	-0.122048	0.897151	-0.596883	0.259616	-0.0200055	0.980388	-0.690726	0.102085	NA	NA
AT1G26660	0.346894	0.432899	0.237312	0.739949	0.210312	0.769563	-0.142297	0.828493	-0.00886515	0.988211	NA	NA
AT1G26665	0.721496	0.0925555	0.203628	0.797966	0.151242	0.863033	-0.555849	0.340408	-0.647433	0.0962541	NA	NA
AT1G26670	0.0898079	0.858237	-0.257452	0.681101	-0.284208	0.623931	-0.322695	0.565169	-0.464455	0.196714	ATVTI12;VTI12;VTI1B	member of VTI1 Gene Family. Normally localizes to the transgolgi network and plasma membrane. A dominant mutation (zip1) alters the subcellular localization of VTI12 and suppresses loss of function mutation (zag1) of VTI11. Interacts with members of the SYP family. Involved in protein trafficking to protein storage vacuoles.
AT1G26690	0.48012	0.239672	0.164978	0.826436	0.42283	0.386457	-0.28097	0.628529	-0.000768684	0.998418	NA	NA
AT1G26730	1.03608	0.195317	1.11526	0.294036	0.385413	0.783612	0.862209	0.425129	-0.95397	0.199246	NA	NA
AT1G26740	0.25956	0.61531	-0.05557	0.957561	0.202658	0.802805	-0.162719	0.817308	0.390744	0.378082	NA	NA
AT1G26750	0.2944	0.453122	0.241815	0.683094	0.497889	0.206645	0.00927108	0.988639	0.327449	0.361329	NA	NA
AT1G26761	-0.756027	0.306871	-0.893405	0.371146	-1.4488	0.0311841	-0.220438	0.846903	-0.758044	0.27532	NA	NA
AT1G26770	3.46545	0.0847823	1.1172	0.677541	1.11832	0.658212	2.10281	0.403338	-2.98697	0.110756	AT-EXP10;ATEXP10;ATEXPA10;ATHEXP;EXP10;EXPA10	Encodes an expansin. Naming convention from the Expansin Working Group (Kende et al, Plant Mol Bio). Involved in the formation of nematode-induced syncytia in roots of Arabidopsis thaliana.
AT1G26800	0.681506	0.350033	-0.0773222	0.960856	0.766381	0.358201	-0.831725	0.378828	0.209331	0.805933	NA	NA
AT1G26810	-0.796269	0.291517	-0.90073	0.368827	-0.388161	0.752782	-0.140909	0.909356	0.274795	0.750038	GALT1	Encodes a protein with &#946;1,3-galactosyltransferase activity involved in the biosynthesis of the Lewis a epitope of certain glycoproteins.
AT1G26820	0.678196	0.432031	0.471644	0.698103	-0.362487	0.823519	1.03052	0.306404	-1.48594	0.0400225	RNS3	Encodes ribonuclease RNS3.
AT1G26830	0.0736989	0.88458	0.2219	0.727951	0.206357	0.748331	0.176372	0.756244	0.107429	0.81771	ATCUL3;ATCUL3A;CUL3;CUL3A	Cullin, putative, similar to Cullin homolog 3 (CUL-3) SP:Q13618, GI:3639052 from (Homo sapiens); contains Pfam profile PF00888: Cullin family. Interacts with other components of E3 ligase complex suggesting it functions in RUB-modification. Forms complexes with BTB domain proteins forming a novel class of E3-based ubiquitin protein-ligase complexes. Mutant is early flowering and has a reduced sen…
AT1G26840	1.0131	0.0255498	0.213811	0.811199	0.679484	0.157063	-0.361453	0.603253	0.686102	0.0958894	ATORC6;ORC6	Origin Recognition Complex subunit 6. Involved in the initiation of DNA replication. Regulated transcriptionally during cell cycle, peaking at G1/S-phase. Target of E2F/DF family of transcription factors.
AT1G26850	-0.0431131	0.94015	0.0193347	0.982462	0.0269093	0.98059	0.40554	0.46375	0.234198	0.584902	NA	NA
AT1G26880	0.507797	0.238069	0.109369	0.897188	0.425482	0.416556	-0.274827	0.65485	0.355829	0.396584	NA	NA
AT1G26900	-0.200442	0.733075	0.264404	0.755095	0.303784	0.684005	0.601393	0.355769	0.687274	0.112411	NA	NA
AT1G26910	0.0781545	0.897601	-0.383315	0.565197	0.297098	0.658212	-0.0564271	0.94615	0.703698	0.0704244	RPL10B	NA
AT1G26920	1.6222	0.0856443	1.01192	0.434587	-0.171359	0.938566	0.701271	0.596342	-1.9161	0.0163193	NA	NA
AT1G26930	2.43618	0.0673127	1.38209	0.445641	0.549162	0.809064	1.28848	0.468506	-2.63812	0.0196799	NA	NA
AT1G26940	0.580988	0.264043	-0.241747	0.795338	0.259539	0.768243	-0.864061	0.170334	-0.0898095	0.893034	NA	NA
AT1G26945	0.863079	0.540602	1.33466	0.445944	-1.99459	0.117951	0.320341	0.863915	-3.83023	0.000568667	KDR;PRE6	Encodes a basic helix-loop-helix (bHLH) protein involved in blue/far-red light signaling. Physically interacts with HFR1 and negatively regulates its activity.
AT1G26960	0.57724	0.254234	-0.399621	0.595941	0.64252	0.234585	-0.647377	0.324592	1.00573	0.0141211	AtHB23;HB23	Encodes a homeodomain leucine zipper class I (HD-Zip I) protein.
AT1G27000	0.754295	0.0795707	0.554927	0.353342	0.45168	0.404377	0.0748553	0.921195	-0.239914	0.616396	NA	NA
AT1G27020	0.431255	0.685642	0.258425	0.885899	0.224066	0.910576	-0.796526	0.549925	-0.201392	0.860828	NA	NA
AT1G27030	0.935886	0.192781	0.495657	0.658295	-2.35204	0.00022389	0.446377	0.671042	-2.90433	7.33499e-07	NA	NA
AT1G27045	-0.299183	0.697978	0.444027	0.643949	-0.670407	0.409424	1.13381	0.150204	-0.446839	0.531893	ATHB54;HB54	NA
AT1G27050	0.40735	0.42505	-0.0607432	0.95627	0.0938549	0.935361	-0.0934324	0.908649	0.194268	0.726756	NA	Encodes a homeodomain leucine zipper class I (HD-Zip I) protein.
AT1G27060	-0.326061	0.625154	-0.77502	0.327639	-0.257693	0.80446	-0.40178	0.638494	0.493062	0.393944	NA	NA
AT1G27070	0.226637	0.608923	0.0405378	0.963456	-0.282053	0.627641	-0.139785	0.818612	-0.496084	0.164137	NA	NA
AT1G27090	-0.387892	0.286052	-0.276711	0.60887	0.114339	0.871997	0.0167512	0.978072	0.438776	0.17482	NA	NA
AT1G27100	0.792173	0.31272	-0.920794	0.355221	-0.329064	0.805693	-1.39799	0.106466	-0.747379	0.289117	NA	NA
AT1G27110	-0.807999	0.407705	-0.966364	0.496526	-0.912985	0.437601	-0.672496	0.637471	-0.214049	0.860885	NA	NA
AT1G27120	-1.40851	0.0540424	-2.17267	0.0133364	-1.61819	0.0218363	-1.10644	0.290701	-0.673441	0.383277	NA	NA
AT1G27130	0.497988	0.400455	-0.370238	0.677464	1.40205	0.00446886	-0.191028	0.826211	2.02878	3.11896e-06	ATGSTU13;GST12;GSTU13	Encodes glutathione transferase belonging to the tau class of GSTs. Naming convention according to Wagner et al. (2002).
AT1G27150	0.218188	0.610036	0.215094	0.7383	0.121615	0.872744	-0.182948	0.743721	-0.33056	0.372821	NA	NA
AT1G27170	-0.387169	0.484711	0.0214126	0.985089	-0.428917	0.537319	0.729425	0.274111	0.0485958	0.94677	NA	NA
AT1G27180	-0.658218	0.209707	-0.203631	0.837466	-0.24326	0.793692	0.144008	0.863988	0.201603	0.741843	NA	NA
AT1G27190	-0.524723	0.268458	-0.440672	0.510129	-0.0495966	0.967627	0.175779	0.80786	0.449091	0.318435	NA	NA
AT1G27200	0.965012	0.0199128	-0.160139	0.852904	-0.155261	0.860326	-0.126525	0.859637	-0.452953	0.288364	NA	NA
AT1G27210	-0.0946094	0.845867	-0.00978357	0.990844	0.0402177	0.967698	-0.132675	0.823087	-0.0479759	0.925509	NA	NA
AT1G27290	0.191442	0.718783	0.376256	0.567016	0.263465	0.713826	0.31412	0.623188	-0.167112	0.747721	NA	NA
AT1G27300	1.08484	0.0977478	1.01841	0.236855	0.776968	0.306664	0.0950902	0.935154	-0.935079	0.112482	NA	NA
AT1G27310	0.122372	0.808599	-0.0963877	0.904439	0.245691	0.701464	-0.323722	0.575798	0.0969026	0.846159	NTF2A	Encodes an ortholog of yeast NTF2, a nuclear envelop transport protein that functions as the nuclear import receptor for RanGDP, an essential player in nucleocytoplasmic transport.
AT1G27320	-0.252487	0.602461	0.246166	0.732752	-0.0108563	0.993121	0.439515	0.454477	-0.0591999	0.918523	AHK3;HK3	Encodes a histidine kinases, a cytokinin receptor that controls cytokinin-mediated leaf longevity through a specific phosphorylation of the response regulator, ARR2.
AT1G27330	0.662017	0.121528	0.332231	0.617132	0.639003	0.157969	-0.255486	0.686449	0.25328	0.584975	NA	NA
AT1G27340	0.193523	0.657706	0.204761	0.757084	0.0153598	0.988552	0.260401	0.632683	-0.10881	0.813834	LCR	NA
AT1G27350	0.811719	0.0619108	0.635698	0.285731	0.797392	0.0671264	0.00575101	0.994836	0.370923	0.409664	NA	NA
AT1G27360	0.867554	0.147498	0.694628	0.4023	-0.407829	0.658176	0.322945	0.714672	-1.14465	0.0254003	SPL11	In conjunction with SPL10 and SPL2, SPL11 redundantly controls proper development of lateral organs in association with shoot maturation in the reproductive phase.
AT1G27370	-0.307955	0.602201	-0.593805	0.408112	0.0506257	0.969789	-0.438549	0.560422	0.696153	0.138727	SPL10	In conjunction with SPL11 and SPL2, SPL10 redundantly controls proper development of lateral organs in association with shoot maturation in the reproductive phase. SPL10 also controls lamina shape during vegetative development.
AT1G27385	0.261083	0.590622	0.197093	0.800123	0.232161	0.750009	0.0887118	0.902779	0.029234	0.961837	NA	NA
AT1G27390	0.511124	0.170005	0.0740632	0.923704	0.355094	0.45387	-0.25852	0.63227	0.244092	0.532505	TOM20-2	Form of TOM20, which is a component of the TOM complex, involved in transport of nuclear-encoded mitochondrial proteins
AT1G27400	0.307127	0.587837	-0.352406	0.65509	0.25991	0.761468	-0.62858	0.345825	0.308756	0.561137	NA	NA
AT1G27410	-0.677599	0.147498	-0.447079	0.512591	-0.209169	0.80446	0.092272	0.909411	0.537041	0.225653	NA	NA
AT1G27420	-0.327094	0.618781	-0.243954	0.828628	-0.746821	0.268412	-0.490331	0.571694	-0.753492	0.174369	NA	NA
AT1G27430	-0.706201	0.0969683	-0.211961	0.787231	-0.139121	0.873916	0.304716	0.627926	0.392292	0.356715	NA	NA
AT1G27435	0.801258	0.10547	0.107431	0.917135	0.696317	0.197214	-0.498902	0.477467	0.290146	0.591105	NA	NA
AT1G27440	-0.482691	0.386917	-0.52366	0.495443	-0.521752	0.433337	-0.101681	0.911018	0.0793072	0.912535	ATGUT1;GUT2;IRX10	NA
AT1G27450	0.751466	0.097024	0.105586	0.90956	0.411857	0.49713	-0.482694	0.447505	0.0221555	0.973748	APT1;ATAPT1	Adenosine phosphoribosyl transferase(E.C:2.4.2.7), involved in the one-step salvage of adenine to AMP.
AT1G27460	0.0383599	0.962683	-0.774351	0.280994	0.634513	0.29909	-0.684143	0.346701	0.880911	0.0586927	NPGR1	encodes a calmodulin-binding protein that is expressed in pollen, suspension culture cells, flowers, and fruits.
AT1G27470	-0.408687	0.374765	-0.36676	0.577359	0.22438	0.763647	-0.0479159	0.952295	0.984901	0.00575324	NA	NA
AT1G27480	-0.972286	0.034864	-0.439331	0.538735	-1.28046	0.00255163	0.650882	0.311284	-0.250002	0.642535	NA	NA
AT1G27500	0.249802	0.619111	-0.0681769	0.943757	0.81134	0.0501683	-0.444118	0.472995	0.621048	0.11323	KLCR3	NA
AT1G27510	-0.110391	0.795273	-0.0728975	0.916814	-0.17612	0.764086	-0.0409787	0.94763	-0.213957	0.554223	EX2	NA
AT1G27520	-0.16511	0.698338	0.107035	0.880952	-0.00996427	0.992174	0.136253	0.807533	0.0130991	0.980762	NA	NA
AT1G27530	0.164757	0.736576	0.0822166	0.921302	0.418747	0.397782	0.127376	0.843644	0.388649	0.323494	NA	NA
AT1G27540	-0.178374	0.741085	0.0294569	0.976266	0.314513	0.635893	0.255046	0.695555	0.333142	0.463296	NA	NA
AT1G27590	-0.411546	0.31602	-0.0658289	0.938659	0.00226924	0.99891	0.0985767	0.881216	0.191999	0.668687	NA	NA
[truncated: 16,792 more rows]

## Sheet: WT_JA_upregulate_gene
Locus	WT-JA/WT-mock (log2 FC)	WT-JA/WT-mock (FDR)	myb47,95-JA/myb47,95-mock (log2 FC)	myb47,95-JA/myb47,95-mock (FDR)	myc2,3,4-JA/myc2,3,4-mock (log2 FC)	myc2,3,4-JA/myc2,3,4-mock (FDR)	myb47,95-JA/WT-JA (log2 FC)	myb47,95-JA/WT-JA (FDR)	myc2,3,4-JA/WT-JA (log2 FC)	myc2,3,4-JA/WT-JA (FDR)	symbol	gene_name
AT1G01810	1.91184	0.00159298	-0.116301	0.938572	-0.14885	0.922498	-1.19799	0.146566	-0.971652	0.0994562	NA	NA
AT1G02816	1.10422	0.0275203	0.622433	0.391885	0.573394	0.370573	0.102726	0.908649	-0.576306	0.249719	NA	NA
AT1G02860	0.955636	0.0315554	0.534257	0.41023	0.257067	0.748097	-0.0412332	0.962128	-0.638024	0.130918	BAH1;NLA	Encodes a likely ubiquitin E3 ligase with RING and SPX domains that is involved in mediating immune responses. Targeted by MIR827.
AT1G03820	1.29071	0.027192	-0.249824	0.833178	-1.42755	0.0126473	-0.872741	0.282143	-2.58892	1.54482e-07	NA	NA
AT1G05010	1.5531	0.000875876	1.15437	0.0651538	1.24435	0.00823394	0.152463	0.856113	-0.0796991	0.910297	ACO4;EAT1;EFE	Encodes 1-aminocyclopropane-1-carboxylate oxidase
AT1G05575	3.09493	7.44587e-05	0.489563	0.720848	0.32623	0.835083	-1.61888	0.0982373	-1.96306	0.00420514	NA	NA
AT1G05620	2.16185	0.00849196	1.27676	0.261794	0.618601	0.62823	0.945771	0.42044	-1.66003	0.0250843	NSH2;URH2	NA
AT1G06002	1.73031	0.00787883	0.973949	0.298628	0.928459	0.229938	0.103368	0.93283	-0.800871	0.220162	NA	NA
AT1G06180	1.89604	0.0414235	1.44703	0.25142	2.15919	0.0117671	0.158174	0.920083	0.253789	0.823773	ATMYB13;ATMYBLFGN;MYB13	member of MYB3R- and R2R3- type MYB- encoding genes
AT1G06620	3.04809	0.0181983	2.07829	0.238364	1.26101	0.448422	0.621184	0.745597	-4.45217	0.000123321	NA	encodes a protein whose sequence is similar to a 2-oxoglutarate-dependent dioxygenase
AT1G06640	2.0529	0.0194941	1.19394	0.337962	-0.441929	0.786138	1.11028	0.370439	-3.00903	7.33446e-05	NA	encodes a protein whose sequence is similar to a 2-oxoglutarate-dependent dioxygenase
AT1G07135	2.19292	0.0391731	-0.771425	0.618991	-0.864668	0.527837	-1.92038	0.116602	-2.28435	0.00785021	NA	NA
AT1G07260	2.49126	0.0187271	-0.253403	0.903243	2.51716	0.00934009	-1.12524	0.434917	3.03042	0.00060041	UGT71C3	NA
AT1G07590	2.29656	0.0013303	1.14025	0.27924	-0.0623881	0.976967	0.124656	0.925586	-2.14137	0.00088449	NA	NA
AT1G07600	1.77391	0.0222999	0.497485	0.716555	0.0926039	0.965808	0.150577	0.912115	-1.68701	0.0148117	ATMT-2;ATMT-Q;ATMT1;LSR4;MT-Q;MT1;MT1A	metallothionein, binds to and detoxifies excess copper and other metals, limiting oxidative damage.
AT1G07610	2.58105	0.0137445	1.31555	0.373953	-0.0836908	0.978411	0.76392	0.623566	-2.90893	0.00187377	MT1C	one of the five metallothioneins (MTs) genes identified in Arabidopsis. MTs are cysteine-rich proteins required for heavy metal tolerance.
AT1G07750	2.49916	0.00525985	0.680429	0.624254	0.296401	0.867403	-0.658643	0.625769	-1.91084	0.0194823	NA	NA
AT1G07890	1.25562	0.026629	0.788402	0.329458	0.780244	0.236447	0.448572	0.601471	-0.276826	0.680479	APX1;ATAPX01;ATAPX1;CS1;MEE6	Encodes a cytosolic ascorbate peroxidase APX1. Ascorbate peroxidases are enzymes that scavenge hydrogen peroxide in plant cells. Eight types of APX have been described for Arabidopsis: three cytosolic (APX1, APX2, APX6), two chloroplastic types (stromal sAPX, thylakoid tAPX), and three microsomal (APX3, APX4, APX5) isoforms. At least part of the induction of heat shock proteins during light stres…
AT1G08165	1.73675	0.00978712	-0.18705	0.894135	-0.131023	0.941456	-0.470155	0.644841	-1.01624	0.112869	NA	NA
AT1G08480	0.908492	0.0467518	0.266947	0.746876	0.485211	0.411425	-0.330594	0.633883	-0.0763972	0.90538	SDH6	NA
AT1G08580	1.00871	0.0341839	0.233397	0.797725	0.414882	0.546155	-0.528025	0.44435	-0.255191	0.644327	NA	NA
AT1G08920	1.91018	0.0236961	1.1727	0.325177	-0.268367	0.882545	0.589892	0.64317	-3.09384	1.90504e-05	ESL1	Encodes ESL1, a transporter for monosaccharides.
AT1G08940	1.11877	0.0384177	0.557048	0.499832	0.512916	0.493892	-1.15019	0.0828295	-1.11166	0.021611	NA	NA
AT1G09070	1.16509	0.0416465	-0.407241	0.659146	-0.425026	0.623933	-0.76291	0.322973	-1.19453	0.0143057	(AT)SRC2;AtSRC2;SRC2	SRC2 specifically binds the peptide PIEPPPHH, and moves from ER to a vacuole fraction where it gets internalized. Involved in Protein Storage Vacuole targeting.
AT1G09240	3.2033	0.0120795	1.20758	0.50798	1.42489	0.341551	0.659753	0.722651	-2.67563	0.015867	ATNAS3;NAS3	Encodes a nicotianamine synthase.
AT1G09815	0.950906	0.040643	0.0350219	0.974731	0.304627	0.695163	-0.704094	0.265478	-0.494265	0.291532	POLD4	NA
AT1G10140	2.14512	0.0128286	1.40598	0.228723	1.6022	0.0647211	0.396688	0.764643	-1.10677	0.179345	NA	NA
AT1G10530	4.51171	0.0102298	1.71617	0.453729	-0.286592	0.948596	0.454009	0.862555	-5.31115	0.000699005	NA	NA
AT1G10560	2.21914	0.000163566	0.938576	0.295286	-0.674915	0.433641	0.239065	0.816224	-2.57712	1.33788e-06	ATPUB18;PUB18	Encodes a protein containing a UND, a U-box, and an ARM domain. This protein has E3 ubiquitin ligase activity based on in vitro assays.
AT1G10585	3.94514	0.0164432	1.37433	0.552398	1.24571	0.555105	1.99827	0.340408	-2.66983	0.0648596	NA	NA
AT1G11190	2.23469	0.000772406	0.727612	0.490794	-0.932882	0.425081	-0.641106	0.530793	-3.89322	1.60551e-09	BFN1;ENDO1	Encodes a bifunctional nuclease that acts on both RNA and DNA involved in nucleic acid degradation to facilitate nucleotide and phosphate recovery during senescence. It has mismatch-specific endonuclease activity with wide recognition of single base mismatches as well as the ability to cleave indel types of mismatches (heteroduplexes with loops).
AT1G11440	0.974432	0.0179013	0.728327	0.193604	0.271422	0.704455	-0.248914	0.700282	-1.30139	0.000182708	NA	NA
AT1G11580	3.14631	0.0189218	1.36163	0.475274	-0.189198	0.957411	1.40721	0.455607	-4.53696	0.000123068	ATPMEPCRA;PMEPCRA	NA
AT1G11840	1.3153	0.0231553	0.649265	0.455062	0.523987	0.526676	0.659192	0.436332	-0.0486821	0.956338	ATGLX1;GLX1	Encodes a glyoxalase I homolog ATGLX1.
AT1G13145	1.34313	0.0463318	0.0927007	0.954925	-0.336038	0.789966	-1.21409	0.165559	-1.1777	0.0562426	NA	NA
AT1G13195	0.945594	0.0492412	0.644436	0.338593	0.176838	0.860086	0.305191	0.67542	-0.721552	0.107202	NA	NA
AT1G13280	1.80135	0.00233715	1.00435	0.233474	-0.14411	0.922294	0.628423	0.491444	-1.55209	0.0042834	AOC4	Encodes allene oxide cyclase. One of four genes in Arabidopsis that encode this enzyme, which catalyzes an essential step in jasmonic acid biosynthesis. Gene expression is reduced during senescence, a process that involves jasmonic acid signalling pathway.
AT1G13340	2.1877	1.24301e-06	0.885949	0.192438	1.03923	0.0388007	-0.692532	0.326538	-0.0677524	0.925181	NA	NA
AT1G13360	1.23068	0.00164352	0.168952	0.840854	0.443787	0.416867	-0.582308	0.315372	-0.648939	0.095935	NA	NA
AT1G14120	5.26594	0.0001869	1.94424	0.333262	2.75624	0.0469288	1.67721	0.370805	-1.44083	0.305877	NA	NA
AT1G14250	5.81388	0.0080756	1.53503	0.620845	-4.39211	0.0533315	0.895735	0.769022	-13.7513	2.26255e-08	NA	NA
AT1G14330	1.31278	0.00978712	1.02225	0.141095	0.45457	0.547819	-0.24978	0.760755	-1.50066	0.000620866	NA	NA
AT1G14810	0.980352	0.0437825	0.74993	0.261282	0.751337	0.158137	0.197923	0.801378	0.164411	0.788788	NA	encodes an aspartate semialdehyde dehydrogenase, which produces the branch point intermediate for lysine and threonine/methionine biosynthesis
AT1G15270	1.101	0.0202353	0.499526	0.49233	0.366432	0.62665	-0.300302	0.68441	-0.471525	0.339171	NA	NA
AT1G15415	1.60954	0.0202353	1.54942	0.083853	2.56402	3.17103e-05	0.0845148	0.948065	1.51892	0.00919469	NA	The protein encoded by this gene was identified as a part of pollen proteome by mass spec analysis. It has weak homology to LEA (late embryo abundant) proteins. Encodes protein phosphatase 2A (PP2A) B'gamma subunit. Targeted to nucleus and cytosol.
AT1G15430	0.934203	0.0234167	0.386956	0.551734	0.198592	0.80487	-0.291687	0.645424	-0.904995	0.0130347	NA	NA
AT1G15540	3.8849	0.0382918	1.08467	0.697712	5.5463	4.48247e-15	-0.497577	0.830348	5.49117	1.77574e-14	NA	NA
AT1G16040	0.860918	0.0497373	0.324221	0.654728	0.384551	0.539237	-0.279663	0.675274	-0.290024	0.549768	NA	NA
AT1G16420	1.57832	0.0481119	0.288309	0.855023	0.457428	0.73565	-0.78546	0.489662	0.236905	0.814034	ATMC8;AtMCP2e;MC8;MCP2e	Encodes a metacaspase (cysteine-type endopeptidase) that is involved in promoting programmed cell death in response to hydrogen peroxide (H2O2), UV light, and methyl viologen (MV). Transcript levels rise in response to UV-C, H2O2, and MV. In vitro assays demonstrate that this enzyme has a preference for cleaving after an arginine residue, and it has a pH optimum of 8.0.
AT1G16740	0.844927	0.0391731	0.238884	0.750557	0.562385	0.234661	-0.280113	0.65485	0.0267841	0.965515	NA	NA
AT1G16960	1.16442	0.0162619	0.221852	0.81774	0.51312	0.433773	-0.202384	0.800746	-0.546156	0.26966	NA	NA
AT1G17180	3.11137	0.0380352	1.09333	0.623938	2.79976	0.0595664	0.710424	0.738013	0.959219	0.50794	ATGSTU25;GSTU25	Encodes glutathione transferase belonging to the tau class of GSTs. Naming convention according to Wagner et al. (2002).
AT1G17380	3.49091	0.00353947	1.36821	0.405442	1.06136	0.505303	-0.22749	0.908649	-3.47245	0.000608498	JAZ5;TIFY11A	NA
AT1G17490	1.32163	0.00614142	0.436896	0.582605	0.0725847	0.958085	-0.55704	0.442071	-1.13895	0.00885282	NA	NA
AT1G17665	0.903067	0.0380352	0.497811	0.437505	0.277819	0.703579	0.275675	0.677098	0.0840821	0.88577	NA	NA
AT1G17744	1.8364	0.0412263	1.2577	0.301042	1.9162	0.0293538	0.0905073	0.957635	0.162295	0.889406	NA	NA
AT1G17745	1.43016	0.0332429	1.0409	0.264858	1.61487	0.0107327	0.439251	0.661979	0.65439	0.333575	PGDH;PGDH2	encodes a 3-Phosphoglycerate dehydrogenase
AT1G17830	1.75459	0.0470772	0.813256	0.539327	0.194338	0.933174	0.160887	0.920633	-2.9593	0.00015331	NA	NA
AT1G18300	3.47304	0.0184139	-0.723205	0.756094	-1.21272	0.481264	-3.41297	0.0207861	-3.49401	0.00234414	atnudt4;NUDT4	NA
AT1G18740	1.9323	0.0159244	-0.757306	0.516341	-0.834175	0.396532	-2.14049	0.0091163	-2.41481	0.000221466	NA	NA
AT1G19020	2.18246	2.04623e-05	0.404463	0.663423	-0.133685	0.919589	-0.927158	0.208547	-1.82575	9.08812e-05	NA	NA
AT1G19120	1.04037	0.0327882	0.16811	0.866653	0.222689	0.814768	-0.851355	0.181841	-0.66423	0.154698	LSM1A	NA
AT1G19180	2.0459	0.00636483	1.08099	0.315952	0.627386	0.581959	0.238924	0.851271	-1.99548	0.00252507	AtJAZ1;JAZ1;TIFY10A	JAZ1 is a nuclear-localized protein involved in jasmonate signaling. JAZ1 transcript levels rise in response to a jasmonate stimulus. JAZ1 can interact with the COI1 F-box subunit of an SCF E3 ubiquitin ligase in a yeast-two-hybrid assay only in the presence of jasmonate-isoleucine (JA-ILE) or coronatine. Application of jasmonate methyl ester to Arabidopsis roots reduces the levels of a JAZ1:GUS …
AT1G19200	2.1875	0.00918656	1.01779	0.418303	1.47388	0.107671	-0.618331	0.624455	-1.99755	0.00658931	NA	NA
AT1G19210	6.34161	0.00227741	1.3058	0.632823	-4.14086	0.0508686	-3.86585	0.074953	-10.2988	2.43628e-07	NA	encodes a member of the DREB subfamily A-5 of ERF/AP2 transcription factor family. The protein contains one AP2 domain. There are 15 members in this subfamily including RAP2.1, RAP2.9 and RAP2.10.
AT1G19570	3.43051	0.00047714	1.42777	0.318179	0.22786	0.922752	0.856339	0.575798	-2.92761	0.00112194	ATDHAR1;DHAR1;DHAR5	Encodes a member of the dehydroascorbate reductase gene family. Critical for a mutualistic symbiosis between the host Arabidopsis and the root colonizing fungus Piriformospora indica.
AT1G19640	6.72002	0.0114802	0.627206	0.882953	1.02443	0.791254	4.57101	0.18947	-4.14311	0.111105	JMT	Encodes a S-adenosyl-L-methionine:jasmonic acid carboxyl methyltransferase that catalyzes the formation of methyljasmonate from jasmonic acid. Its expression is induced in response to wounding or methyljasmonate treatment.
AT1G19670	3.81228	0.00119234	1.37379	0.424507	1.12191	0.478191	0.723544	0.687533	-3.29396	0.0018457	ATCLH1;ATHCOR1;CLH1;CORI1	Chlorophyllase is the first enzyme involved in chlorophyll degradation. It catalyzes the hydrolysis of the ester bond to yield chlorophyllide and phytol. AtCLH1 lacks a typical signal sequence for the chloroplast. Its expression is induced rapidly by methyljasmonate, a known promoter of senescence and chlorophyll degradation.
AT1G19970	0.947547	0.0227887	-0.272607	0.707858	0.452101	0.397611	-0.239786	0.713444	0.198897	0.688479	NA	NA
AT1G20070	1.51589	0.0250758	0.980204	0.300247	-0.0430483	0.982654	0.27242	0.800204	-1.29148	0.0350344	NA	NA
AT1G20310	3.11926	1.73475e-05	0.140151	0.93223	0.654756	0.545402	-1.90362	0.0237586	-1.25902	0.0672298	NA	NA
AT1G20515	1.69129	0.0162968	0.874922	0.389031	0.627337	0.561162	-0.177427	0.88273	-1.25717	0.0545425	NA	NA
AT1G20530	1.2972	0.0105357	1.15555	0.138228	0.721223	0.335818	-1.01304	0.132998	-1.60179	0.000428805	NA	NA
AT1G20696	0.997429	0.0310191	0.41855	0.564461	0.0349925	0.979473	-0.266816	0.710439	-0.993459	0.0146322	HMGB3;NFD03;NFD3	Encodes a protein belonging to the subgroup of HMGB (high mobility group B) proteins that have a distinctive DNA-binding motif, the HMG-box domain. The motif confers non-sequence specific interaction with linear DNA and structure-specific binding to distorted DNA sites. The HMGB proteins are involved in the assembly of nucleoprotein complexes. Can be phosphorylated by CK2alpha.
AT1G21100	1.44091	0.0118243	1.1059	0.153713	1.57078	0.00409337	0.355537	0.691031	0.426128	0.503807	IGMT1	NA
AT1G21190	1.10981	0.0427033	-0.0331806	0.979157	0.107537	0.938688	-0.914607	0.204435	-0.674069	0.202371	LSM3A	NA
AT1G22840	1.14759	0.0384177	0.767189	0.329458	0.826573	0.179234	0.262093	0.76172	-0.136648	0.850007	ATCYTC-A;CYTC-1	Encodes cytochrome c. Contains two site II (TGGGCC/T) elements, which interact with a TCP-domain transcription factor, and a downstream internal telomeric repeat, and are required for expression of the Cytc-1 gene. Promoter directs preferential expression in root and shoot meristems and in anthers.
AT1G23120	1.72265	0.0234167	1.525	0.142554	1.16269	0.18569	-0.461008	0.696478	-1.68213	0.0122309	NA	NA
AT1G23149	1.42761	0.0206422	1.00545	0.238267	-0.0956078	0.957604	-0.133023	0.90397	-1.72044	0.00134505	CPuORF29	Upstream open reading frames (uORFs) are small open reading frames found in the 5' UTR of a mature mRNA, and can potentially mediate translational regulation of the largest, or major, ORF (mORF). CPuORF29 represents a conserved upstream opening reading frame relative to major ORF AT1G23150.1
AT1G23710	2.05193	0.0495999	-1.19706	0.386149	-0.138182	0.958085	-2.34143	0.0355611	-0.925027	0.350015	NA	NA
AT1G23850	2.45899	0.000427589	1.65769	0.0812945	1.9637	0.00495081	0.168526	0.896071	-0.524196	0.515307	NA	NA
AT1G24070	5.97439	0.000734817	1.13902	0.671769	-0.078032	0.986901	-0.728213	0.777402	-9.05908	3.17378e-07	ATCSLA10;CSLA10	encodes a gene similar to cellulose synthase
AT1G24575	2.14005	0.00799093	1.44359	0.182306	0.643684	0.598293	0.283653	0.830886	-2.0482	0.00384098	NA	NA
AT1G24625	1.31805	0.0405886	1.05783	0.217402	0.590795	0.496199	0.376032	0.696377	-0.982915	0.0982529	ZFP7	Encodes a zinc finger protein containing only a single zinc finger.
AT1G25400	1.23746	0.034864	-0.01219	0.992536	1.1621	0.0462996	-0.811832	0.320908	0.719708	0.205112	NA	NA
AT1G25422	4.66995	0.0174723	1.10732	0.718547	-0.536615	0.910433	1.09743	0.685901	-3.32737	0.0913301	NA	NA
AT1G26218	1.38549	0.0127152	0.761287	0.348349	-0.307499	0.782881	0.0179007	0.986306	-1.64327	0.00085114	NA	NA
AT1G26250	5.13797	0.0113761	1.09618	0.704432	4.90767	0.0395307	-0.205682	0.934193	-4.40044	0.0126927	NA	NA
AT1G26470	0.972351	0.0204048	0.321659	0.648748	0.199441	0.808611	-0.389175	0.544919	-0.345354	0.447993	SNS1	NA
AT1G26840	1.0131	0.0255498	0.213811	0.811199	0.679484	0.157063	-0.361453	0.603253	0.686102	0.0958894	ATORC6;ORC6	Origin Recognition Complex subunit 6. Involved in the initiation of DNA replication. Regulated transcriptionally during cell cycle, peaking at G1/S-phase. Target of E2F/DF family of transcription factors.
AT1G27200	0.965012	0.0199128	-0.160139	0.852904	-0.155261	0.860326	-0.126525	0.859637	-0.452953	0.288364	NA	NA
AT1G27730	2.04354	0.0111148	-0.550848	0.674833	-0.0842636	0.968972	-1.39035	0.176235	-0.988385	0.193701	STZ;ZAT10	Related to Cys2/His2-type zinc-finger proteins found in higher plants. Compensated for a subset of calcineurin deficiency in yeast. Salt tolerance produced by ZAT10 appeared to be partially dependent on ENA1/PMR2, a P-type ATPase required for Li+ and Na+ efflux in yeast. The protein is localized to the nucleus, acts as a transcriptional repressor and is responsive to chitin oligomers. Also involv…
AT1G28190	2.23052	1.93464e-05	1.13834	0.138228	1.657	0.00184703	-0.21986	0.815721	-0.0569877	0.946465	NA	NA
AT1G28370	2.49417	0.0265267	-0.907867	0.562656	-0.330804	0.87717	-2.22602	0.0701482	-1.66135	0.0779644	ATERF11;ERF11	encodes a member of the ERF (ethylene response factor) subfamily B-1 of ERF/AP2 transcription factor family. The protein contains one AP2 domain. There are 15 members in this subfamily including ATERF-3, ATERF-4, ATERF-7, and leafy petiole.
AT1G28480	2.9552	7.69956e-06	1.75967	0.0429407	0.83023	0.359255	-1.32611	0.146923	-4.06454	3.09891e-11	GRX480;roxy19	Encodes GRX480, a member of the glutaredoxin family that regulates protein redox state. GRX480 interacts with TGA factors and suppresses JA-responsive PDF1.2 transcription. GRX480 transcription is SA-inducible and requires NPR1. Maybe involved in SA/JA cross-talk.
AT1G28590	5.47798	0.0412264	0.954131	0.810096	0.00580274	1	3.58472	0.31227	-5.47871	0.0300247	NA	NA
AT1G29300	1.02606	0.0166992	0.821393	0.156302	0.375633	0.561022	-0.468309	0.463644	-1.09689	0.00350173	UNE1	NA
AT1G29330	1.59698	0.0128286	1.18183	0.174975	1.41369	0.0276434	0.00593146	0.99658	-0.694076	0.290595	AERD2;ATERD2;ERD2	Encodes a protein similar in sequence to animal and yeast endoplasmic reticulum retention signal receptor. This protein can functionally complement the yeast homologue. Transcript is detected in flower buds, stems, root, and leaves.
AT1G29640	2.7233	0.0155951	1.52265	0.318235	-0.422655	0.850863	-0.0727336	0.972255	-3.9584	3.57888e-05	NA	NA
AT1G29850	1.05378	0.0242268	0.283892	0.737965	0.179465	0.855208	-0.416978	0.559605	-0.713382	0.107989	NA	NA
AT1G30070	0.840831	0.0414614	0.230229	0.763828	0.361039	0.540575	-0.172112	0.79631	0.0540716	0.926307	NA	NA
AT1G30135	3.87109	0.0142529	1.27781	0.561426	3.51215	0.0164823	-0.0232054	0.992867	-2.15361	0.111299	JAZ8;TIFY5A	NA
AT1G30220	3.55784	0.000998016	1.4461	0.349887	0.583006	0.767335	0.344806	0.845548	-3.75124	0.000100969	ATINT2;INT2	Inositol transporter presenting conserved extracellular loop domains homologs of plexins/semaphorin/integrin (PSI) domains from animal type I receptors.
AT1G30370	2.34999	0.00189516	0.23392	0.892616	1.32538	0.136946	-2.17525	0.0171287	-1.73593	0.012362	DLAH	NA
AT1G31020	0.926757	0.027192	0.0533598	0.958804	0.200745	0.806639	-0.595278	0.312403	-0.542785	0.187022	ATO2;TO2	NA
AT1G31550	1.3849	0.00544429	0.950886	0.161611	-0.453438	0.545402	-0.140705	0.874235	-2.43942	9.03647e-09	NA	NA
AT1G31835	1.03078	0.0393476	0.132227	0.899901	0.447055	0.520159	-0.304735	0.690225	-0.0360558	0.961523	NA	NA
AT1G32310	1.00125	0.0291975	0.244559	0.779985	0.340507	0.641278	-0.549325	0.404748	-0.369141	0.455918	SAMBA	NA
AT1G32460	1.17229	0.0414297	0.491194	0.586857	0.749165	0.267726	-0.839032	0.285217	-0.585793	0.318102	NA	NA
AT1G32630	1.43479	0.00361424	0.445712	0.589741	0.0312602	0.983654	-0.76767	0.277973	-1.22456	0.00627044	NA	NA
AT1G32640	2.19549	0.0117824	1.02712	0.409403	-0.105186	0.965472	-0.173739	0.908966	-3.44677	3.83262e-06	ATMYC2;JAI1;JIN1;MYC2;RD22BP1;ZBF1	Encodes a MYC-related transcriptional activator with a typical DNA binding domain of a basic helix-loop-helix leucine zipper motif. Binds to an extended G-Box promoter motif. Its transcription is induced by dehydration stress and ABA treatment. Negative regulator of blue lightmediated photomorphogenic growth and blue and far-red-lightregulated gene expression. Positive regulator of lateral root f…
AT1G32690	2.13595	0.000441405	1.3372	0.106751	1.32309	0.0383687	-0.141173	0.901028	-0.303228	0.690241	NA	NA
AT1G32920	2.48195	0.000312574	0.286443	0.837976	-0.473286	0.681809	-1.25886	0.167904	-2.06225	0.000597193	NA	NA
AT1G32928	2.46299	0.0026033	-0.130617	0.94267	-1.182	0.195691	-2.08206	0.0210939	-2.86363	3.37175e-05	NA	NA
AT1G35210	2.67484	0.0113761	-0.631666	0.718879	-0.40555	0.841377	-2.34743	0.0543685	-1.89622	0.0416877	NA	NA
AT1G35260	2.10447	0.0428519	1.59162	0.250363	0.443777	0.827754	0.378257	0.812943	-1.80153	0.0518647	MLP165	NA
AT1G35320	1.14397	0.0084395	0.170491	0.853581	0.801715	0.0805205	-0.60856	0.331593	0.464953	0.30442	NA	NA
AT1G35910	2.04014	0.0401172	1.42388	0.291475	0.827552	0.561437	0.992163	0.475371	-1.99638	0.0229784	TPPD	NA
AT1G44350	3.55955	0.0146448	1.63681	0.41883	2.50602	0.0872178	1.04309	0.617348	-3.07645	0.0165596	ILL6	encodes a protein similar to IAA amino acid conjugate hydrolase.
AT1G44800	3.74059	0.0220251	1.67856	0.449108	0.478202	0.870261	0.780535	0.725256	-4.12654	0.0042022	SIAR1;UMAMIT18	NA
AT1G45145	2.47919	0.000584615	1.32191	0.193385	-0.888894	0.351006	-0.96137	0.367091	-4.23992	1.50647e-10	ATH5;ATTRX5;LIV1;TRX-h5;TRX5	encodes a cytosolic thioredoxin that reduces disulfide bridges of target proteins by the reversible formation of a disulfide bridge between two neighboring Cys residues present in the active site. Thioredoxins have been found to regulate a variety of biological reactions in prokaryotic and eukaryotic cells.
AT1G47278	1.0426	0.0482319	0.349701	0.697632	0.279339	0.770509	-0.613128	0.414253	-0.537759	0.314794	NA	NA
AT1G47750	1.038	0.0263468	0.446005	0.540798	0.0946914	0.938566	-0.373968	0.600534	-0.943292	0.0243694	PEX11A	member of the peroxin11 (PEX11) gene family, integral to peroxisome membrane, controls peroxisome proliferation.
AT1G47960	1.65571	0.0242268	1.01827	0.319902	-0.71846	0.460588	-0.0299009	0.981937	-2.89047	3.1311e-06	ATC/VIF1;C/VIF1	Plant cell wall (CWI) and vacuolar invertases (VI) play important roles in carbohydrate metabolism, stress responses and sugar signaling. This protein may inhibit their activity.
AT1G48000	2.18406	0.00465053	1.26133	0.249183	2.30507	0.0013647	-0.213975	0.869495	0.383232	0.675423	AtMYB112;MYB112	Encodes a putative transcription factor (MYB112).
AT1G48140	0.985803	0.0486535	0.284861	0.756775	0.202826	0.83984	-0.56408	0.431122	-0.581738	0.236144	DPMS3	NA
AT1G49500	1.52458	0.0162619	1.12423	0.192602	0.262321	0.839214	-0.0733276	0.951825	-1.84827	0.0007007	NA	NA
AT1G49530	1.50889	0.0445125	1.07986	0.298163	-0.248753	0.878817	0.647278	0.557033	-2.07996	0.00125408	GGPS6	encodes a mitochondria-targeted geranylgeranyl pyrophosphate synthase
AT1G51760	1.78165	0.0466292	1.44431	0.230155	1.80391	0.0393262	0.914598	0.471522	-0.775189	0.396474	IAR3;JR3	encodes a member of the six Arabidopsis IAA-amino acid conjugate hydrolase subfamily and conjugates and conjugates IAA-Ala in vitro. Gene is expressed most strongly in roots, stems, and flowers.
AT1G51780	12.6153	0.000916816	1.18633	0.807404	1.21356	0.807557	2.02984	0.660767	-9.51386	0.00271609	ILL5	encodes a member of the six Arabidopsis IAA-amino acid conjugate hydrolase subfamily and conjugates and is very similar to IAR3.
AT1G52000	3.52441	0.000818637	1.35938	0.37028	-1.24174	0.338103	-3.35882	0.00325467	-8.29531	1.77574e-14	NA	NA
AT1G52030	4.05473	0.0423472	0.883505	0.79075	-1.09257	0.768884	-6.46049	0.00513975	-10.9627	1.91845e-07	F-ATMBP;MBP1.2;MBP2	Similar to myrosinase binding proteins which may be involved in metabolizing glucosinolates and forming defense compounds to protect against herbivory. Also similar to lectins and other agglutinating factors. Expressed only in flowers.
AT1G52040	5.93524	0.00274373	1.2535	0.667617	-1.83398	0.459484	-4.30381	0.0710089	-12.0025	1.29664e-08	ATMBP;MBP1	Encodes myrosinase-binding protein expressed in flowers.
AT1G52100	3.5101	1.84264e-07	2.03615	0.0218761	-0.1146	0.959098	0.0895894	0.946643	-3.454	5.36367e-08	NA	NA
AT1G52400	5.92224	1.8549e-05	1.32886	0.506819	-2.10945	0.156958	-5.83177	3.70454e-05	-11.7487	1.77574e-14	ATBG1;BGL1;BGLU18	encodes a member of glycosyl hydrolase family 1, located in inducible ER bodies which were formed after wounding, required in inducible ER body formation
AT1G52410	4.95293	1.06593e-06	1.21699	0.400932	-0.56879	0.751894	-3.80548	0.000423278	-7.42384	1.84603e-13	AtTSA1;TSA1	Contains a novel calcium-binding repeat sequence. Binds TSK in vitro. Localizes to small cytoplasmic vesicles in interphase cells. In cells synchronized for cell division, TSA1 and TSK relocalize to ends of spindle microtubules that are ahead of separating chromatids during metaphase and anaphase of mitosis. May be involved in mitosis together with TSK. Expressed preferentially in the flower and …
AT1G52540	0.955252	0.0199129	0.355159	0.592166	0.132579	0.883768	-0.223987	0.729282	-0.77655	0.0376099	NA	NA
AT1G52710	1.55658	0.00361489	0.905159	0.234754	0.151091	0.907561	-0.0548279	0.959299	-1.28751	0.00814634	NA	NA
AT1G52720	2.05159	0.0114974	1.09277	0.349887	-0.230994	0.899683	0.693714	0.578699	-2.26772	0.00153854	NA	NA
AT1G52890	3.57967	0.000602247	1.19631	0.445944	0.74894	0.653547	0.470565	0.777193	-3.26849	0.000540368	ANAC019;NAC019	encodes a NAC transcription factor whose expression is induced by drought, high salt, and abscisic acid. This gene binds to ERD1 promoter in vitro.
AT1G53830	3.08322	0.000353052	0.227217	0.905046	-4.50203	0.000783842	-1.6275	0.160497	-8.72475	1.5298e-15	ATPME2;PME2	encodes a pectin methylesterase
AT1G53885	8.00066	0.0185265	-1.27323	0.790526	0.00678807	1	0.127796	0.958008	-8.00637	0.00998312	NA	NA
AT1G53887	1.99866	0.00450623	-0.127215	0.938723	-0.0858247	0.966814	-1.21077	0.205873	-1.46426	0.0235766	NA	NA
AT1G53903	4.5702	0.00101788	1.5173	0.451662	1.11363	0.575482	0.490853	0.822667	-4.73917	0.000184511	NA	NA
AT1G54010	3.3984	5.35429e-05	1.45156	0.228723	1.79367	0.0434894	0.426727	0.756244	-1.26491	0.130908	GLL23	NA
AT1G54020	9.39105	0.000159892	1.1007	0.766765	-1.53425	0.667361	-4.73768	0.0882316	-11.8985	1.14751e-06	NA	NA
AT1G54030	1.63984	0.00770395	0.915284	0.298044	0.681653	0.39265	0.0720574	0.951678	-0.851141	0.159375	ERMO3;GOLD36;MVP1;NUC	NA
AT1G54040	1.80938	0.0133246	0.922922	0.381161	0.49698	0.683979	0.354932	0.759918	-1.48875	0.0239032	ESP;ESR;TASTY	Epithiospecifier protein, interacts with WRKY53. Involved in pathogen resistance and leaf senescence.
AT1G54050	2.08194	0.025609	-0.273964	0.887566	-1.25389	0.236896	-2.01553	0.0583199	-2.98907	0.000127305	NA	NA
AT1G54095	6.32763	0.00100823	1.94824	0.442156	0.287622	0.957604	0.705043	0.788144	-6.48	0.000172515	NA	NA
AT1G54575	1.1383	0.0380352	0.838575	0.262593	-0.655159	0.32231	0.297747	0.723667	-1.60854	0.000503833	NA	NA
AT1G55020	2.45838	0.0161395	1.4805	0.311838	3.02496	0.00189847	-3.81618	0.000575149	-2.27537	0.0131807	ATLOX1;LOX1	lipoxygenase, a defense gene conferring resistance Xanthomonas campestris
AT1G55190	0.908251	0.0298933	-0.0493682	0.960843	0.510218	0.320288	-0.480209	0.430662	0.0342346	0.956777	PRA1.F2;PRA7	NA
AT1G55300	0.913444	0.041244	0.3868	0.586816	0.175757	0.850293	-0.393709	0.560183	-0.698888	0.093973	TAF7	NA
AT1G56240	2.43282	0.0384177	-0.883627	0.614634	-0.747734	0.662697	-2.68653	0.0312443	-1.75952	0.0848799	AtPP2-B13;PP2-B13	NA
AT1G56250	2.14306	0.0243889	-1.21966	0.352475	-0.593634	0.693956	-2.47367	0.0176873	-1.11382	0.214269	AtPP2-B14;PP2-B14;VBF	NA
AT1G56300	1.01215	0.0396687	0.68916	0.318179	-0.227488	0.810966	0.332475	0.658334	-1.13394	0.00794895	NA	NA
AT1G56345	0.795981	0.0483147	0.325383	0.618405	0.301115	0.635785	-0.2284	0.714409	-0.413493	0.313054	NA	NA
AT1G56650	2.75194	0.00819173	1.07521	0.494957	-0.094614	0.973932	0.264729	0.88139	-2.89153	0.0019255	ATMYB75;MYB75;PAP1;SIAA1	Encodes a putative MYB domain containing transcription factor involved in anthocyanin metabolism and radical scavenging. Essential for the sucrose-mediated expression of the dihydroflavonol reductase gene.
AT1G56700	1.36811	0.00787883	0.710806	0.346897	0.113783	0.930991	-0.065768	0.948088	-1.20205	0.00918428	NA	NA
AT1G59700	1.17034	0.0304357	0.698755	0.368744	0.236501	0.826663	0.232225	0.788003	-0.880534	0.0781964	ATGSTU16;GSTU16	Encodes glutathione transferase belonging to the tau class of GSTs. Naming convention according to Wagner et al. (2002).
AT1G59730	3.43059	0.010173	1.12885	0.572381	-2.02302	0.157472	0.726328	0.720471	-4.59755	0.000224858	ATH7;TH7	NA
AT1G59950	2.6927	6.77078e-05	1.43796	0.138535	2.82297	2.11619e-05	0.45091	0.68464	2.47979	4.92629e-05	NA	NA
AT1G60610	1.90692	0.0125911	1.03867	0.342725	0.777919	0.442659	0.353739	0.766662	-1.21378	0.0909206	NA	NA
AT1G61065	1.34357	0.0252362	0.773056	0.370733	0.325868	0.768243	0.315819	0.73482	-0.895625	0.11516	NA	NA
AT1G61120	5.76931	0.00161394	1.36099	0.599064	1.68825	0.423365	0.498177	0.863009	-4.92645	0.00295504	GES;TPS04;TPS4	Encodes a geranyllinalool synthase that produces a precursor to TMTT, a volatile plant defense C16-homoterpene. GES transcript levels rise in response to alamethicin, a fungal peptide mixture that damages membranes. This transcriptional response is blocked in JA biosynthetic and JA signaling mutants, but GES transcript levels still rise in response to alamethicin in mutants with salicylic acid an…
AT1G61470	3.74445	0.000818637	-0.751903	0.672356	-1.99971	0.0749074	-2.83568	0.02079	-4.24257	1.02306e-05	NA	NA
AT1G61610	3.4744	0.0237808	1.47701	0.488658	0.159636	0.966814	1.14791	0.606051	-4.51999	0.00103476	NA	NA
AT1G61667	1.28483	0.02529	0.359963	0.726328	-1.54636	0.00651828	-0.640387	0.443342	-2.91929	2.76302e-09	NA	NA
AT1G61820	2.59988	0.0232689	2.0322	0.18986	-0.712341	0.743299	-3.60732	0.00483803	-7.49796	7.58834e-11	BGLU46	NA
AT1G62540	1.17587	0.00507553	-0.0795968	0.935704	0.907594	0.0356206	-1.01758	0.0453939	-0.228916	0.658459	FMO	belongs to the flavin-monooxygenase (FMO) family, encodes a glucosinolate S-oxygenase that catalyzes the conversion of methylthioalkyl glucosinolates to methylsulfinylalkyl glucosinolates
AT1G62660	2.49656	0.00522358	1.50354	0.223737	1.73433	0.0594304	0.499418	0.718663	-2.23595	0.00447068	NA	NA
AT1G64200	2.65464	0.00645293	1.34785	0.32866	0.945095	0.476774	0.767694	0.600803	-2.70529	0.00154719	VHA-E3	NA
AT1G64210	5.07807	0.0020414	1.66674	0.447956	1.48963	0.56754	0.67197	0.760921	-3.6168	0.010386	NA	NA
AT1G64610	1.00399	0.0420653	0.47449	0.530378	0.0286828	0.984261	-0.261003	0.733335	-1.0228	0.0182972	NA	NA
AT1G64750	0.942512	0.0445125	0.0624703	0.956237	0.311169	0.688784	-0.615884	0.346519	-0.453308	0.345265	ATDSS1(I);DSS1(I)	NA
AT1G65620	1.52668	0.0492506	0.768796	0.500249	0.0894412	0.966814	0.571883	0.614518	-1.48405	0.0292937	AS2	required for formation of a symmetric flat leaf lamina, encodes a member of a family of proteins characterized by cysteine repeats and a leucine zipper; involved in KNOX gene regulation. Acts together with ASL1 in proximal-distal symmetry determination. Forms a complex with AS1 that binds to the BP promoter and leads to silencing of BP.;Required for formation of a symmetric flat leaf lamina, enco…
AT1G65820	1.21131	0.0144082	0.89803	0.186591	0.972443	0.0569912	0.00377655	0.997116	0.115421	0.862862	NA	NA
AT1G66090	1.84491	0.0361451	-0.403266	0.796239	-0.74069	0.525999	-1.88771	0.0497227	-2.06824	0.00369216	NA	NA
AT1G66100	4.92686	0.000220101	1.78144	0.334859	-0.0659	0.985617	0.106647	0.965476	-6.94616	9.72486e-08	NA	Predicted to encode a PR (pathogenesis-related) protein. Belongs to the plant thionin (PR-13) family with the following members: At1g66100, At5g36910, At1g72260, At2g15010, At1g12663, At1g12660.
AT1G66160	2.07179	0.00228695	-0.612943	0.574594	-1.28128	0.0749395	-2.73421	2.14048e-05	-3.53965	1.63678e-09	ATCMPG1;CMPG1	NA
AT1G66240	1.18206	0.0378158	0.121981	0.920011	0.757178	0.252504	-0.672061	0.4055	0.0348799	0.967432	ATATX1;ATX1	NA
AT1G66280	6.22846	0.000686627	1.39246	0.578629	-1.43891	0.671471	0.71236	0.799892	-9.86734	1.22075e-06	BGLU22	NA
AT1G66350	1.61829	0.0103618	1.12545	0.19435	0.711571	0.390941	0.426568	0.663806	-1.33406	0.0199236	RGL;RGL1	Negative regulator of GA responses, member of GRAS family of transcription factors. Also belongs to the DELLA proteins that restrain the cell proliferation and expansion that drives plant growth. RGL1 may be involved in reducing ROS accumulation in response to stress by up-regulating the transcription of superoxide dismutases. Rapidly degraded in response to GA. Involved in flower and fruit devel…
AT1G66370	9.69571	5.69931e-05	2.00213	0.519143	2.21946	0.395272	0.478947	0.883955	-6.86407	0.000604857	AtMYB113;MYB113	Encodes a member of the MYB family of transcription factors. Involved in regulation of anthocyanin biosynthesis. Affects the expression of enzymes involved in later steps of anthocyanin biosynthesis.
AT1G66380	2.32306	0.0203691	2.45277	0.0819083	1.4107	0.305419	-0.0354204	0.990798	-2.08392	0.0218128	AtMYB114;MYB114	Encodes a member of the MYB family of transcription factors. Involved in regulation of anthocyanin biosynthesis. Affects the expression of enzymes involved in later steps of anthocyanin biosynthesis
AT1G66400	2.89745	1.73475e-05	0.277706	0.848014	-0.754315	0.42433	-1.71501	0.0337006	-2.91104	1.64507e-06	CML23	Encodes a calmodulin-like protein. Regulates nitric oxide levels and transition to flowering.
AT1G66500	1.98371	0.00796992	-0.227406	0.882372	-1.13898	0.164443	-1.47467	0.107775	-2.60222	3.43948e-05	NA	NA
AT1G66760	3.13588	0.0342266	1.46665	0.487459	2.70687	0.0689785	0.158759	0.951678	-3.76555	0.00320577	NA	NA
AT1G67365	1.04762	0.0359476	0.139619	0.894135	0.23991	0.799029	-0.518205	0.476466	-0.190811	0.758034	NA	NA
AT1G67785	1.2262	0.0319047	0.24882	0.825741	0.449747	0.609039	-0.712191	0.380595	-0.49325	0.411973	NA	NA
AT1G67860	1.32851	0.0358447	0.804398	0.372699	-0.120235	0.941132	-0.445406	0.640448	-1.6257	0.00271315	NA	NA
AT1G67865	2.01687	0.0025888	1.13028	0.231168	-0.203501	0.893734	0.297384	0.789108	-2.20879	0.000174261	NA	NA
AT1G68290	1.82678	0.0170932	0.641812	0.581754	-0.307663	0.84826	0.0112299	0.995373	-1.81878	0.00784274	ENDO2	Encodes a putative endonuclease but no demonstrable endonuclease activity, either towards single stranded DNA or mismatches, has been seen in vitro.
AT1G68300	1.11927	0.0291084	0.142141	0.895728	0.289047	0.754648	-0.865397	0.204336	-0.695828	0.15939	NA	NA
AT1G68310	0.802257	0.0380352	0.269628	0.680195	0.438709	0.368629	-0.250105	0.673779	-0.0608879	0.911596	AE7	Encodes a protein that has been shown to specifically interact with a sequence motif, PIEPPPHH, in the cytoplasmic tail of a membrane protein that directs the protein from the ER to vacuoles where it is internalized.
AT1G68340	0.932815	0.0450958	0.903246	0.138228	0.0808144	0.948571	0.119366	0.881216	-1.08875	0.00676093	NA	NA
AT1G68450	2.35087	0.0185265	2.49565	0.217402	-1.39851	0.647575	-3.54638	0.00747635	-7.20297	2.16817e-09	PDE337	NA
AT1G68600	1.59464	0.011404	0.601477	0.53959	-0.482251	0.628095	0.0822921	0.947249	-1.82881	0.00102091	NA	NA
AT1G68650	1.43345	0.0323298	1.07756	0.232609	0.819436	0.303201	0.687826	0.471933	-0.143841	0.869817	NA	NA
AT1G69680	0.884231	0.0377968	0.425703	0.506819	0.210608	0.792565	0.125473	0.860686	-0.381985	0.387131	NA	NA
AT1G69880	2.70509	0.0477646	1.6261	0.37968	-2.83389	0.0293993	-0.226132	0.920185	-7.22412	1.8382e-08	ATH8;TH8	NA
AT1G69890	1.57411	0.000818637	0.364151	0.668339	0.618717	0.310219	-0.482252	0.518236	-0.574448	0.248934	NA	NA
AT1G69980	0.835934	0.0445125	0.304041	0.66023	0.137278	0.877459	-0.371525	0.552524	-0.48385	0.2384	NA	NA
AT1G70700	2.50584	0.0220074	1.19631	0.45167	0.772686	0.645111	1.04989	0.511718	-2.51508	0.00919469	JAZ9;TIFY7	JAZ9 is a protein presumed to be involved in jasmonate signaling. JAZ9 transcript levels rise in response to a jasmonate stimulus. JAZ9 can interact with the COI1 F-box subunit of an SCF E3 ubiquitin ligase in a yeast-two-hybrid assay only in the presence of jasmonate-isoleucine (JA-ILE) or coronatine. The Jas domain appears to be important for JAZ9-COI1 interactions in the presence of coronatine…
AT1G70780	1.68653	0.0194941	1.03201	0.318179	0.770025	0.416867	1.02042	0.311136	-0.427843	0.604952	NA	NA
AT1G70810	1.35236	0.0265738	0.813081	0.35312	0.671979	0.389443	0.455384	0.622364	0.00226559	0.997657	NA	NA
AT1G71100	1.69624	0.00478493	1.02016	0.228766	1.09305	0.0928611	0.351922	0.714409	-0.290164	0.696405	RSW10	Encodes a ribose 5-phosphate isomerase involved in the formation of uridine used for the synthesis of UDP-sugars. Mutants of this gene are affected in cellulose biosynthesis.
AT1G72120	2.4596	0.0214452	1.28278	0.382047	1.73558	0.109852	1.17879	0.428915	-0.988036	0.354545	AtNPF5.14;NPF5.14	NA
AT1G72260	9.34718	2.04984e-36	-1.56859	0.659836	-1.41748	0.657425	-12.5739	8.56953e-39	-12.5728	1.41245e-39	THI2.1;THI2.1.1	Encodes a thionin which is a cysteine rich protein having antimicrobial properties. Thi2.1 is expressed in response to a variety of pathogens and induced by ethylene and jasmonic acid. Belongs to the plant thionin (PR-13) family with the following members: At1g66100, At5g36910, At1g72260, At2g15010, At1g12663, At1g12660.
AT1G72450	1.32544	0.023743	0.652978	0.459627	0.790886	0.253134	0.0613575	0.957295	0.0508394	0.954796	JAZ6;TIFY11B	JAZ6 transcript levels rise in response to a jasmonate stimulus and a GFP:JAZ6 fusion protein localizes to the nucleus. Application of jasmonate methyl ester to Arabidopsis roots reduces the levels of a JAZ6:GUS fusion protein, presumably by stimulating ubiquitin-proteasome-mediated degradation.
AT1G72510	1.38543	0.0244109	0.57433	0.552398	-0.766302	0.306549	0.110806	0.920712	-2.17172	2.433e-05	NA	NA
AT1G72630	1.31017	0.00339451	0.662311	0.318938	-0.668038	0.222488	-0.238167	0.746405	-1.7647	4.84018e-06	ELF4-L2	NA
AT1G72800	1.30508	0.0148843	0.927975	0.210575	0.877778	0.140255	-0.31123	0.712129	-0.802544	0.117675	NA	NA
AT1G72900	2.19043	1.73475e-05	1.13449	0.121879	0.893874	0.146698	0.148186	0.878581	-0.511893	0.380274	NA	NA
AT1G72920	2.48448	0.000285594	0.292159	0.837976	0.206419	0.89533	-1.15237	0.229411	-1.09015	0.102085	NA	NA
AT1G72940	1.91539	0.000510263	0.591366	0.505604	0.0639883	0.968378	-0.638951	0.453378	-1.26942	0.0134015	NA	NA
AT1G73177	1.47372	0.0224626	0.157336	0.907948	-0.0521114	0.978014	-0.646588	0.494625	-0.832818	0.181099	APC13;BNS	The BONSAI gene encodes a protein with similarity to the APC13 component of the Anaphase Promoting Complex. Plants with lowered level of BONSAI expression, resulting from hypomethylation, RNAi knock-down, or a T-DNA insertion show some abnormalities in shoot and inflorescence development.
AT1G73210	1.55436	0.00426906	0.614661	0.483057	-0.0189915	0.991108	-0.992705	0.180409	-2.13346	8.28267e-06	NA	NA
AT1G73325	4.67307	0.021485	1.33718	0.653197	0.556566	0.896746	2.0497	0.438674	-7.19886	0.000159446	NA	NA
AT1G73500	1.44413	0.0103468	0.404864	0.681101	1.11272	0.0580101	-0.549189	0.523795	0.201081	0.78196	ATMKK9;MKK9	member of MAP Kinase Kinase family. Autophosphorylates and also phosphorylates MPK3 and MPK6. Independently involved in ethylene and calmalexin biosynthesis. Induces transcription of ACS2, ACS6, ERF1, ERF2, ERF5, ERF6, CYP79B2, CYP79B3, CYP71A13 and PAD3.
AT1G73540	3.03197	0.029531	-0.846201	0.681717	-1.29502	0.413431	-2.76134	0.0658421	-3.05438	0.00612887	atnudt21;NUDT21	NA
AT1G74450	2.21586	0.0115813	-0.544553	0.700903	-0.442684	0.767335	-1.90609	0.0466205	-1.89951	0.00843017	NA	NA
AT1G74930	3.67824	0.0114974	0.12206	0.966709	-1.85355	0.189953	-2.38795	0.140305	-4.87124	2.2128e-05	ORA47	encodes a member of the DREB subfamily A-5 of ERF/AP2 transcription factor family. The protein contains one AP2 domain. There are 15 members in this subfamily including RAP2.1, RAP2.9 and RAP2.10.
AT1G74950	1.56012	0.0481662	1.19592	0.268772	0.327107	0.833583	0.557062	0.637703	-1.94223	0.00445003	JAZ2;TIFY10B	NA
AT1G75270	1.42401	0.0188627	0.616447	0.510251	1.2646	0.0396611	0.176142	0.864237	0.586259	0.349977	DHAR2	NA
AT1G75290	2.62461	0.00544429	1.09277	0.408415	1.0653	0.35402	0.637299	0.65255	-0.77288	0.446433	NA	encodes a protein whose sequence is similar to an isoflavone reductase
AT1G75300	3.23073	0.0227217	1.13397	0.574446	-0.584555	0.814768	1.4265	0.474452	-4.10468	0.00108938	NA	encodes a protein whose sequence is similar to an isoflavone reductase
AT1G75335	1.57943	0.02529	0.274254	0.849629	0.241792	0.871032	-1.09617	0.259137	-0.631022	0.395909	NA	NA
AT1G75840	0.908537	0.0342266	0.0899912	0.923674	-0.131018	0.889592	-0.409433	0.522779	-0.864202	0.0233129	ARAC5;ATGP3;ATROP4;ROP4	Belongs to the plant-specific ROP group of Rho GTPases; localized to the plasma membrane of tips of root hairs; involved in polar growth control.
AT1G75960	1.23554	0.0275782	1.37084	0.0501832	0.527646	0.50445	0.19407	0.835953	-0.892118	0.0910367	NA	NA
AT1G76060	1.05401	0.0172927	0.432593	0.530974	0.728639	0.134138	-0.117495	0.87985	0.132349	0.819603	EMB1793	mutant has Embryo defect
AT1G76065	1.35308	0.0257573	0.800712	0.356684	-0.0416016	0.981833	-0.125497	0.907176	-1.53304	0.00384309	NA	NA
AT1G76070	2.31951	0.00339451	1.21143	0.282924	0.481352	0.732498	0.160475	0.909356	-2.13701	0.00213205	NA	NA
AT1G76190	1.94971	0.0133166	0.357304	0.807404	1.14228	0.218702	-0.208493	0.869843	-0.423817	0.628313	SAUR56	NA
AT1G76470	6.0884	0.00208974	1.81844	0.496526	3.97048	0.0475868	1.50124	0.568106	-4.55387	0.00867317	NA	NA
AT1G76480	3.30797	0.0127445	2.43993	0.141843	6.12718	0.00022389	1.24226	0.455226	-0.776941	0.555547	NA	NA
AT1G76600	2.47532	0.0203535	-0.924762	0.539012	0.62293	0.7053	-2.33674	0.0449383	-0.2797	0.825365	NA	NA
AT1G76640	8.34936	0.000196237	1.08758	0.736454	-1.48306	0.669911	-0.667907	0.841992	-10.9152	2.47228e-06	CML39	NA
AT1G76650	3.84801	0.00107018	0.452583	0.826192	-1.03559	0.471606	-1.74836	0.218617	-3.82102	4.98018e-05	CML38	NA
AT1G76680	1.07952	0.0431383	0.424828	0.624994	1.60332	0.0012138	0.153519	0.865346	1.06384	0.0268412	ATOPR1;OPR1	Encodes a member of an alpha/beta barrel fold family of FMN-containing oxidoreductases. One of the closely related 12-oxophytodienoic acid reductases. This enzyme is not expected to participate in jasmonic acid biosynthesis because during in vitro assays, it shows very little activity with the naturally occurring OPDA isomer. Shows activity towards 2,4,6-trinitrotoluene. Expressed predominately i…
AT1G76705	1.12993	0.0383413	0.298233	0.780439	0.374283	0.690252	-0.67463	0.383427	-0.87986	0.0824075	NA	NA
AT1G76790	3.37965	0.00752017	1.4405	0.424095	0.738168	0.727032	0.408915	0.844536	-4.13508	0.000353938	IGMT5	NA
AT1G77370	1.46245	0.00618908	0.830513	0.281592	0.50898	0.511355	-0.465607	0.58027	-1.21899	0.0118424	NA	NA
AT1G77570	1.25806	0.0263912	1.08618	0.155434	0.109479	0.941456	-0.250892	0.779082	-0.98377	0.0616138	AtREN1;REN1	NA
AT1G77710	1.2937	0.00568942	0.430857	0.573285	0.699314	0.205504	-0.508881	0.471933	-0.207037	0.726756	AtCCP2;CCP2	NA
AT1G77885	2.19866	0.00217292	1.37764	0.165476	-0.261304	0.869891	-0.250639	0.838738	-2.83746	7.28524e-06	NA	NA
AT1G78680	1.33134	0.0263386	0.776395	0.368467	-0.40103	0.686201	0.315428	0.736935	-1.97307	9.90909e-05	ATGGH2;GGH2	The Arabidopsis protein AtGGH2 is a gamma-glutamyl hydrolase acting specifically on monoglutamates. The enzyme is involved in the tetrahydrofolate metabolism and located to the vacuole.
AT1G79075	1.80597	0.0227885	-0.428172	0.77018	0.188023	0.919167	-1.85344	0.0419751	-0.901534	0.247678	NA	NA
AT1G79310	2.43506	0.0188692	1.141	0.44372	-1.09121	0.537319	0.166428	0.928847	-5.19421	2.25821e-07	AtMC7;AtMCP2a;MC7;MCP2a	NA
AT1G80110	1.96466	0.0244887	0.798476	0.522599	0.262155	0.883133	-1.06372	0.387906	-2.17149	0.00376765	ATPP2-B11;PP2-B11	NA
AT1G80120	1.86756	0.00589092	0.71848	0.495189	-0.717861	0.438451	0.219729	0.851252	-2.09188	0.000534827	NA	NA
AT1G80840	2.39864	0.0329727	-0.00834332	0.997502	0.491341	0.790265	-1.7618	0.17323	-1.10178	0.260718	ATWRKY40;WRKY40	Pathogen-induced transcription factor. Binds W-box sequences in vitro. Forms protein complexes with itself and with WRKY40 and WRKY60. Coexpression with WRKY18 or WRKY60 made plants more susceptible to both P. syringae and B. cinerea. WRKY18, WRKY40, and WRKY60 have partially redundant roles in response to the hemibiotrophic bacterial pathogen Pseudomonas syringae and the necrotrophic fungal path…
AT2G01340	1.1992	0.0415656	0.71645	0.408528	1.72861	0.00131339	0.0927985	0.932367	1.1745	0.0235889	At17.1	Encodes a protein whose expression is responsive to nematode infection.
AT2G01640	0.914528	0.0414235	0.132073	0.890982	0.07616	0.949026	-0.704088	0.242229	-0.55185	0.205818	NA	NA
AT2G02050	1.12899	0.029764	0.164662	0.880166	0.390905	0.633115	-0.723738	0.319676	-0.472313	0.383837	NA	NA
AT2G02990	2.64171	0.00391494	0.593803	0.696496	-0.837771	0.556383	-0.259086	0.864101	-3.44265	2.2128e-05	ATRNS1;RNS1	member of the ribonuclease T2 family, responds to inorganic phosphate starvation, and inhibits production of anthocyanin. Also involved in wound-induced signaling independent of jasmonic acid.
AT2G03980	2.05543	0.0226991	1.12952	0.372075	0.533285	0.725026	0.846722	0.522546	-1.67329	0.0387613	NA	NA
AT2G04400	0.931167	0.0466292	0.857978	0.161022	1.29747	0.00241581	-0.152865	0.844716	-0.116673	0.848267	NA	NA
AT2G04520	0.875728	0.0466292	0.123268	0.893205	0.274772	0.713814	-0.524601	0.39984	-0.41013	0.364833	NA	NA
AT2G05440	3.16569	0.032817	2.03845	0.260077	-0.568146	0.8287	0.35532	0.901028	-2.35064	0.0840401	ATGRP9;GRP9	NA
AT2G05940	1.33892	0.0053047	0.222376	0.819606	-0.870566	0.0965491	-0.962723	0.121882	-2.41379	2.55443e-09	RIPK	NA
AT2G06002	1.57374	0.02529	0.245089	0.86586	-0.388285	0.762009	-0.531349	0.614518	-0.936463	0.176882	NA	NA
AT2G06005	0.811795	0.0441367	0.251567	0.725787	0.0550962	0.960759	-0.305547	0.61776	-0.69789	0.058872	FIP1	Encodes one of the FRI interacting proteins: FRIGIDA INTERACTING PROTEIN 1 (FIP1)/At2g06005, FIP2/ At4g17060. FRI (At4G00650) is a major determinant of natural variation in Arabidopsis flowering time.
AT2G06255	3.73055	0.00332338	1.61504	0.356221	1.16123	0.491405	1.05041	0.570346	-3.07202	0.00517448	ELF4-L3	NA
AT2G13665	0.912863	0.0420653	0.520362	0.433294	0.315884	0.664731	-0.145855	0.84593	-0.521152	0.240554	NA	NA
AT2G14290	2.66758	0.00851629	1.28677	0.362966	0.00128111	1	0.506482	0.737029	-3.11594	0.000468025	NA	NA
AT2G14900	1.87872	0.0415656	0.611843	0.675542	1.18502	0.248665	-0.203004	0.893076	-0.613718	0.519099	NA	NA
AT2G15220	2.42	0.00515817	0.32088	0.867278	1.25281	0.222686	-3.94378	8.47356e-06	-1.67768	0.0376817	NA	NA
AT2G15310	1.54973	0.0248175	0.958981	0.321743	0.144524	0.932718	0.210674	0.855558	-1.68552	0.00517272	ARFB1A;ATARFB1A	A member of ARF GTPase family. A thaliana has 21 members of this family, known to be essential for vesicle coating and uncoating and functions in GTP-binding. Gene encoding ADP-ribosylation factor and similar to ADP-ribosylation factor (GI:861205) (Chlamydomonas reinhardtii), other ARFs and ARF-like proteins.
AT2G15390	0.889609	0.0385547	0.295665	0.681611	-0.0227731	0.985359	-0.459936	0.458758	-0.793895	0.0379664	atfut4;FUT4	Predicted fucosyltransferase, based on similarity to FUT1, but not functionally redundant with FUT1.
AT2G15830	1.04603	0.0482774	0.21086	0.843471	0.00195118	0.999847	-1.09413	0.0875916	-1.51707	0.000693885	NA	NA
AT2G15960	1.35485	0.020525	0.885443	0.282869	0.681862	0.363597	-0.954009	0.22461	-1.54483	0.00227882	NA	NA
AT2G16720	1.93204	0.00274373	0.959544	0.305387	-0.179306	0.907734	-1.34935	0.0949561	-2.66055	1.76056e-06	ATMYB7;ATY49;MYB7	Encodes a member of MYB3R- and R2R3- type MYB- encoding genes
AT2G18735	0.944391	0.042869	0.173822	0.855047	0.0865776	0.942739	-0.244144	0.735699	-0.552211	0.229021	NA	NA
AT2G20562	1.58252	0.00735251	0.565445	0.558249	-0.216882	0.867641	-1.32938	0.0625951	-1.69036	0.000979329	NA	NA
AT2G21290	1.06944	0.0466648	0.160524	0.8868	0.268128	0.78893	-0.761151	0.303885	-0.645123	0.218756	NA	NA
AT2G21620	1.24901	0.0177993	0.663901	0.389351	0.770144	0.203594	-0.243069	0.770252	-0.563967	0.292666	RD2	Encodes gene that is induced in response to dessication; mRNA expression is seen 10 and 24 hrs after start of dessication treatment.
AT2G21870	0.887432	0.0445119	0.225236	0.788327	0.576417	0.268412	-0.36328	0.585996	0.065606	0.916077	MGP1	NA
AT2G22200	4.32684	0.00047714	1.2825	0.480632	-0.29621	0.920445	0.285315	0.89401	-4.88082	2.55987e-05	NA	encodes a member of the DREB subfamily A-6 of ERF/AP2 transcription factor family. The protein contains one AP2 domain. There are 8 members in this subfamily including RAP2.4.
AT2G22425	1.164	0.0370834	0.125695	0.916462	0.272585	0.793883	-1.10882	0.11079	-0.777542	0.142443	NA	NA
AT2G22470	1.99135	0.000998016	1.0436	0.238364	0.775774	0.330897	-0.849372	0.345825	-1.8613	0.000654918	AGP2;ATAGP2	Encodes arabinogalactan-protein (AGP2).
AT2G22500	1.91697	0.0328197	-0.438654	0.7787	-0.768967	0.509715	-1.97483	0.0408439	-2.24201	0.0019358	ATPUMP5;DIC1;UCP5	Encodes one of the mitochondrial dicarboxylate carriers (DIC): DIC1 (AT2G22500), DIC2 (AT4G24570), DIC3 (AT5G09470).
AT2G22760	6.16086	1.12864e-05	2.09604	0.262962	-3.17893	0.270378	-1.2161	0.515267	-11.1048	1.68134e-10	NA	NA
AT2G22770	2.15439	0.0146033	1.50268	0.213632	1.2719	0.210176	0.689834	0.601386	-1.08422	0.209368	NAI1	regulates the development of ER bodies. also involves in response to the endophytic fungus Piriformospora indica.
AT2G22860	1.81381	0.0396687	1.37424	0.247652	-0.00962483	0.998152	0.328218	0.81497	-1.98058	0.0102804	ATPSK2;PSK2	Phytosulfokine 2 precursor, coding for a unique plant peptide growth factor.
AT2G22880	2.30177	0.000628697	-0.0869757	0.958804	-0.90789	0.271084	-1.82481	0.0178101	-2.9247	8.4562e-07	NA	NA
AT2G22930	4.42129	0.00770395	1.47788	0.508885	-2.14552	0.485767	1.38419	0.534136	-7.96318	1.78878e-05	NA	NA
AT2G23270	2.98474	0.00379935	-0.979512	0.56073	1.26361	0.30905	-3.53777	0.00120578	-0.54473	0.653026	NA	NA
AT2G23430	1.19374	0.018428	0.503764	0.52115	-0.758031	0.194621	-0.413662	0.595423	-2.23654	1.2018e-07	ICK1;KRP1	Encodes a cyclin-dependent kinase inhibitor protein that functions as a negative regulator of cell division and promoter of endoreduplication. A member of seven KRP genes found in Arabidopsis thaliana. Differential expression patterns for distinct KRPs were revealed by in situ hybridization. Both SKP2b and RKP appear to be involved in the degradation of KRP1.
AT2G23560	4.64856	0.000886273	1.09826	0.607061	-1.12426	0.58118	0.850469	0.685222	-5.64526	1.86132e-05	ATMES7;MES7	Encodes a protein shown to have carboxylesterase activity, methyl salicylate esterase activity, and methyl IAA esterase activity in vitro. This protein does not act on methyl JA, MeGA4, or MEGA9 in vitro. MES7 appears to be involved in MeSA hydrolysis in planta. Expression of MES7 can restore systemic acquired resistance in SAR-deficient tobacco plants.
AT2G24210	13.8506	0.00416027	0.620629	0.925655	-1.5544	0.651075	3.95841	0.501455	-13.8707	0.00156854	TPS10	NA
AT2G24550	1.54773	0.00106948	0.0359254	0.976068	0.549158	0.399733	-1.05726	0.0844226	-0.369158	0.502783	NA	NA
AT2G24850	2.41551	0.0265976	2.09596	0.147458	-1.89449	0.103647	0.860229	0.597346	-5.27988	1.2468e-07	TAT;TAT3	Encodes a tyrosine aminotransferase that is responsive to treatment with jasmonic acid.
AT2G24970	1.22577	0.0284237	0.307557	0.765646	0.266637	0.792753	-0.0954416	0.922593	-0.0513211	0.949428	NA	NA
AT2G25735	2.36049	3.31225e-05	0.332824	0.767414	0.0605129	0.971351	-1.45733	0.0341504	-1.73915	0.0006924	NA	NA
AT2G26150	1.36982	0.0382918	1.32722	0.153713	-2.49199	0.00050521	-1.01231	0.25639	-3.84843	7.29798e-10	ATHSFA2;HSFA2	member of Heat Stress Transcription Factor (Hsf) family. Involved in response to misfolded protein accumulation in the cytosol. Regulated by alternative splicing and non-sense-mediated decay.
AT2G26530	2.10222	2.55316e-06	0.852049	0.201315	0.117865	0.921292	-0.82735	0.20942	-2.17171	8.31956e-08	AR781	unknown function
AT2G27310	1.73177	0.00119653	0.282799	0.789382	0.959385	0.103065	-0.953448	0.193857	-0.473758	0.41971	NA	NA
AT2G27500	1.44235	0.0365966	0.519079	0.632823	0.320045	0.803603	-0.00598252	0.996675	-0.708243	0.294739	NA	NA
AT2G27580	1.1976	0.0143174	0.477997	0.532485	0.0415215	0.977244	-0.503674	0.493146	-1.29659	0.00236793	NA	NA
AT2G28400	1.35079	0.00506532	0.484556	0.52838	-0.447136	0.537435	-0.690853	0.322568	-2.35565	9.2566e-09	NA	NA
AT2G29420	2.45149	0.023821	1.39915	0.374005	2.72746	0.0100676	0.410675	0.808361	0.220008	0.873743	ATGSTU7;GST25;GSTU7	Encodes glutathione transferase belonging to the tau class of GSTs. Naming convention according to Wagner et al. (2002). Induced by Salicylic acid. Independent of NPR1 for their induction by salicylic acid.
AT2G29440	2.9684	0.000185126	1.05415	0.37311	0.0276231	0.991108	0.0611032	0.969817	-2.99104	3.16743e-05	ATGSTU6;GST24;GSTU6	Encodes glutathione transferase belonging to the tau class of GSTs. Naming convention according to Wagner et al. (2002).
AT2G29450	3.36082	0.00872691	1.17969	0.530378	-0.174272	0.958085	1.7176	0.33987	-3.54813	0.00167658	AT103-1A;ATGSTU1;ATGSTU5;GSTU5	Encodes a member of the TAU glutathione S-transferase gene family. Gene expression is induced by exposure to auxin, pathogen and herbicides. Naming convention according to Wagner et al. (2002)
AT2G29460	3.75987	0.0147429	1.37919	0.521362	2.92657	0.0440859	1.45993	0.487288	-0.988569	0.521278	ATGSTU4;GST22;GSTU4	Encodes glutathione transferase belonging to the tau class of GSTs. Naming convention according to Wagner et al. (2002).
AT2G29480	4.21849	0.0166369	2.31358	0.337398	4.38999	0.0239606	0.738058	0.768479	-3.02634	0.0497325	ATGSTU2;GST20;GSTU2	Encodes glutathione transferase belonging to the tau class of GSTs. Naming convention according to Wagner et al. (2002).
AT2G29570	1.13006	0.00851629	0.293221	0.706413	0.296339	0.685612	-0.499472	0.437157	-0.126648	0.825564	ATPCNA2;PCNA2	Functionally interacts with POLH to repair DNA damaged by UVB damage.
AT2G29700	0.975742	0.0472506	0.230651	0.806439	0.0566682	0.966814	-0.55045	0.43555	-0.840993	0.0599052	ATPH1;PH1	Encodes a protein containing one PH (pleckstrin homology) domain with a short N-terminal extension
AT2G29710	3.25247	0.000446066	1.84561	0.128379	0.715574	0.816895	0.0467655	0.978072	-4.57318	1.48298e-06	NA	NA
AT2G30020	3.44519	0.00154224	-0.436436	0.820928	-1.29279	0.276614	-2.34715	0.0462528	-3.53411	5.38372e-05	NA	Encodes AP2C1. Belongs to the clade B of the PP2C-superfamily. Acts as a MAPK phosphatase that negatively regulates MPK4 and MPK6.
AT2G30040	2.92052	0.000898884	0.490088	0.758557	-0.704881	0.60077	-1.25649	0.289739	-3.36831	6.51744e-06	MAPKKK14	member of MEKK subfamily
AT2G30360	1.65148	0.00579474	0.59626	0.520626	0.852621	0.225475	-0.767151	0.369907	-1.08455	0.0493082	CIPK11;PKS5;SIP4;SNRK3.22	Encodes a SOS2-like protein kinase that is a member of the CBL-interacting protein kinase family.Loss of function mutants show a decrease in sensitivity to high pH.Phosphorylates AHA2, a plasma membrane H+ ATPase.This phosphorylation appears to regulate the activity of the proton transporter.
AT2G30505	1.12413	0.0477646	0.27697	0.798073	0.0941375	0.953959	-0.353663	0.6783	-0.938549	0.0746737	NA	NA
AT2G30830	7.53955	0.0323298	0.694872	0.898639	-2.7257	0.450003	4.10569	0.360358	-10.33	0.00200872	NA	encodes a protein whose sequence is similar to 2-oxoglutarate-dependent dioxygenase
AT2G30870	1.34845	0.01643	0.0751398	0.956322	1.14392	0.0420737	-0.931004	0.220303	0.633837	0.266354	ATGSTF10;ATGSTF4;ERD13;GSTF10	early dehydration-induced gene ERD13 homologous to tobacco and maize glutathione S-transferases. Encodes glutathione transferase belonging to the phi class of GSTs. Naming convention according to Wagner et al. (2002)
AT2G31200	1.15537	0.0292137	0.462192	0.583651	-0.212776	0.844691	-0.556818	0.472372	-1.47191	0.00108938	ADF6;ATADF6	Encodes actin depolymerizing factor 6 (ADF6).
AT2G31230	1.05562	0.0118243	0.463943	0.472924	0.64174	0.185056	-0.163105	0.817308	0.312909	0.50611	ATERF15;ERF15	encodes a member of the ERF (ethylene response factor) subfamily B-3 of ERF/AP2 transcription factor family. The protein contains one AP2 domain. There are 18 members in this subfamily including ATERF-1, ATERF-2, AND ATERF-5.
AT2G31670	0.929483	0.0466292	0.480973	0.493418	0.532326	0.362215	0.0367932	0.967633	0.029192	0.966904	UP3	NA
AT2G31945	2.31151	0.00493154	1.84993	0.096092	1.39308	0.136081	-0.729661	0.576277	-2.0535	0.00547133	NA	NA
AT2G31990	0.951875	0.0339121	-0.152906	0.870638	0.365362	0.59122	-1.13792	0.0219327	-0.360355	0.454297	NA	NA
AT2G32030	1.91518	0.00379103	-0.436629	0.707821	-0.0546053	0.978014	-1.45595	0.0734691	-1.09242	0.0809824	NA	NA
AT2G32130	4.67374	5.74276e-06	0.729479	0.684347	-1.82377	0.189953	-2.36237	0.0449088	-4.64918	1.64507e-06	NA	NA
AT2G32140	1.36833	0.0108668	0.740104	0.338304	-0.818137	0.196753	-0.306531	0.716746	-2.12645	2.81607e-06	NA	NA
AT2G32190	1.45985	0.034864	1.03728	0.278796	0.239845	0.874192	-0.135283	0.911607	-2.10189	0.000355859	NA	NA
AT2G32220	0.948832	0.0407611	0.078754	0.940442	0.0916082	0.938688	-0.409814	0.557033	-0.351611	0.482218	NA	NA
AT2G32235	3.83509	0.00189516	0.152541	0.958341	0.509468	0.829526	-3.17168	0.0237586	-2.6989	0.0145023	NA	NA
AT2G32830	1.42227	0.042989	0.185795	0.895053	1.4873	0.0186294	0.0853474	0.94763	1.06154	0.0829999	PHT1;5;PHT5	Encodes Pht1;5, a member of the Pht1 family of phosphate transporters which include: Pht1;1/At5g43350, Pht1;2/At5g43370, Pht1;3/At5g43360, Pht1;4/At2g38940, Pht1;5/At2g32830, Pht1;6/At5g43340, Pht1;7/At3g54700, Pht1;8/At1g20860, Pht1;9/At1g76430 (Plant Journal 2002, 31:341).
AT2G33380	3.66903	0.00903735	1.16088	0.560792	1.72344	0.251839	0.407345	0.85776	-3.09387	0.0108771	AtCLO3;CLO-3;CLO3;RD20	Encodes a calcium binding protein whose mRNA is induced upon treatment with NaCl, ABA and in response to dessication. mRNA expression under drought conditions is apparent particularly in leaves and flowers. Isoform of caleosin with a role as a peroxygenase involved in oxylipin metabolism during biotic and abiotic stress.
AT2G33385	1.91259	0.0167222	0.170326	0.913263	-0.383599	0.830231	0.179564	0.889341	-1.82772	0.0127521	arpc2b	NA
AT2G34070	2.50852	0.0480285	1.4069	0.408098	-0.311981	0.904423	1.27809	0.453378	-3.38019	0.00149172	TBL37	Encodes a member of the TBL (TRICHOME BIREFRINGENCE-LIKE) gene family containing a plant-specific DUF231 (domain of unknown function) domain. TBL gene family has 46 members, two of which (TBR/AT5G06700 and TBL3/AT5G01360) have been shown to be involved in the synthesis and deposition of secondary wall cellulose, presumably by influencing the esterification state of pectic polymers. A nomenclature…
AT2G34160	1.17705	0.0299549	0.453952	0.604189	0.381295	0.668592	-0.447745	0.586835	-0.926279	0.0636811	NA	NA
AT2G34360	2.72969	0.0345754	1.07462	0.580401	2.30338	0.0861156	1.54407	0.362344	-1.06176	0.419656	NA	NA
AT2G34810	4.76051	0.00172879	1.30741	0.551529	0.495185	0.864733	0.0695187	0.978694	-5.93944	1.5431e-05	NA	NA
AT2G35730	3.64381	0.023748	2.30958	0.308473	5.92152	0.000177475	0.885075	0.691848	1.2882	0.401748	NA	NA
AT2G35930	1.94394	0.0387999	-0.514508	0.749254	-0.546018	0.719875	-2.32593	0.0190972	-2.29527	0.00286649	AtPUB23;PUB23	Encodes a cytoplasmically localized U-box domain containing E3 ubiquitin ligase that is involved in the response to water stress and acts as a negative regulator of PAMP-triggered immunity.
AT2G36080	1.93864	0.0427006	1.31694	0.305387	0.776729	0.545035	-0.133983	0.935557	-2.25369	0.00533366	ABS2;NGAL1	Encodes a plant-specific B3 DNA-binding domain transcription factor. Has transcription repressor activity.
AT2G36220	1.89342	0.000998016	-0.54516	0.560479	-0.991363	0.124108	-1.58889	0.0156399	-2.24022	7.32995e-06	NA	NA
AT2G36650	2.68533	0.0108358	1.07606	0.478215	-0.279218	0.922498	0.0875628	0.964252	-3.01673	0.00172317	NA	NA
[truncated: 605 more rows]
